# Supplementary material for: Monocytes Derived From Human Pluripotent Stem Cells Engineered for Detection of Pyrogens
Source: Cell Prolif. 2026 May 21:e70233. Online ahead of print. doi: 10.1111/cpr.70233 (PMC13325647; doi:10.1111/cpr.70233)
Supplement: Supplementary file 3 — Table S2: RNA‐seq raw read count matrix for hESC‐Mono, PBMC‐Mono and THP‐1. [file CPR-9999-e70233-s003.xlsx]

## Sheet: sheet1
Supplementary Table 2
Table S2. RNA-seq raw read count matrix for hESC-Mono, PBMC-Mono, and THP-1.
GeneName	hESC-Mono1	hESC-Mono2	hESC-Mono3	PBMC-Mono1	PBMC-Mono2	PBMC-Mono3	THP-1. M0	THP-1. M1	THP-1. M2
TSPAN6	33	33	29	0	0	4	74	20	95
TNMD	0	0	0	0	0	0	0	0	0
DPM1	410	399	461	300	302	314	729	811	597
SCYL3	262	252	220	130	159	86	201	345	157
C1orf112	267	226	275	68	47	47	217	28	24
FGR	66	97	72	23334	24433	13209	3444	4051	10400
CFH	456	410	435	1	6	14	0	1003	1
FUCA2	1073	1164	1128	757	753	326	1379	1328	1122
GCLC	3691	3468	3455	506	505	273	3225	838	1047
NFYA	715	695	839	633	594	528	1212	852	719
STPG1	63	55	51	15	25	8	57	41	35
NIPAL3	448	378	350	175	156	127	261	57	235
LAS1L	712	810	783	603	530	481	920	354	528
ENPP4	62	51	80	47	63	126	509	132	277
SEMA3F	0	0	0	1	5	96	16	39	4
CFTR	131	102	102	0	0	0	0	0	0
ANKIB1	926	616	854	605	604	523	567	636	360
CYP51A1	175	174	193	20	12	9	25	20	54
KRIT1	714	644	701	262	313	342	489	506	381
RAD52	311	293	254	135	140	111	110	80	90
MYH16	1	1	5	0	0	0	4	0	0
BAD	18	36	22	16	17	15	17	22	12
LAP3	4237	4619	4592	3379	3498	1283	2188	6777	1792
CD99	6374	7685	6215	3408	3703	1898	2237	850	1267
HS3ST1	366	384	461	7	5	8	12	0	1
AOC1	71	53	51	4	5	2	165	182	225
WNT16	0	0	1	1	0	10	6	3	4
HECW1	0	0	0	0	1	0	2	74	1
MAD1L1	1069	1298	1052	690	832	499	571	757	433
LASP1	10999	12006	11429	5446	5136	2400	16728	15958	16333
SNX11	1360	1615	1413	591	606	272	589	775	447
TMEM176A	102	98	66	2069	2275	612	2	14	3
M6PR	5456	5474	5449	2542	2597	1374	2705	1469	3242
KLHL13	37	18	31	0	2	1	2	1	0
CYP26B1	1	0	0	0	0	1	53	16	122
ICA1	250	284	209	69	55	63	203	15	144
DBNDD1	2	4	5	1	1	3	17	8	5
ALS2	1083	868	972	225	250	184	549	620	335
CASP10	609	683	644	927	926	606	192	505	154
CFLAR	2574	2481	2298	5061	4999	2718	1634	7608	2512
TFPI	405	387	274	5	3	2	139	14	496
NDUFAF7	259	272	252	181	165	150	184	188	207
RBM5	1912	1914	1689	1197	1430	1352	1556	1189	1047
MTMR7	39	38	41	31	23	46	58	32	59
SLC7A2	124	86	101	0	0	0	80	437	3176
ARF5	1507	2005	1443	2073	2216	801	562	199	366
SARM1	68	19	40	45	63	61	16	23	28
POLDIP2	1476	1832	1499	1076	1002	582	1236	769	786
PLXND1	18724	19707	17277	7139	6818	2769	5163	1301	7126
AK2	1745	1823	1989	1939	1973	1360	2384	2269	1458
CD38	1	3	0	211	205	165	74	535	95
FKBP4	1123	1376	1675	503	551	296	531	300	593
KDM1A	1736	1768	1770	895	948	634	1199	464	838
RBM6	2444	2621	2412	2581	2688	1891	1496	891	1203
CAMKK1	133	214	155	275	278	635	295	467	477
RECQL	787	553	840	481	469	341	846	654	422
VPS50	570	489	619	316	349	196	304	106	134
HSPB6	1	1	1	3	0	0	0	1	1
ARHGAP33	171	293	225	120	115	68	118	20	50
NDUFAB1	516	621	560	266	276	197	984	528	641
PDK4	2329	1956	2013	872	804	158	20	0	5
SLC22A16	0	1	0	33	30	88	440	250	666
ZMYND10	29	39	30	18	15	12	6	4	7
ABCB5	0	0	0	0	0	0	1	0	3
ARX	0	0	0	0	0	0	21	13	26
SLC25A13	784	711	872	303	364	288	229	234	160
ST7	254	235	244	87	81	71	149	196	166
CDC27	1142	952	1279	494	508	562	1794	1461	1279
SLC4A1	0	0	0	0	0	0	0	2	3
CALCR	4	0	3	0	0	1	0	0	0
HCCS	512	653	597	399	452	242	478	338	353
DVL2	1675	2036	1877	499	425	270	282	325	183
PRSS22	1	0	0	0	0	5	4	8	70
UPF1	2873	3019	2815	2344	2393	1619	2034	2351	1690
SKAP2	1231	1011	1352	2203	2210	1145	1749	716	1276
SLC25A5	5559	6887	5865	2853	2954	2232	2799	537	1588
MCUB	644	641	720	1034	996	704	175	25	9
HOXA11	0	0	0	0	0	0	91	53	94
POLR2J	632	809	667	675	755	351	648	617	360
DHX33	241	216	251	303	299	165	237	192	151
MEOX1	0	0	0	0	0	2	0	0	0
THSD7A	1	2	2	0	0	0	439	23	143
LIG3	375	367	432	296	301	269	274	162	221
RPAP3	465	417	535	535	538	293	1596	1330	1135
ACSM3	62	87	68	70	79	32	4	1	0
AC004381.6	129	165	160	6	16	5	94	5	82
CIAPIN1	663	764	765	397	424	386	867	921	720
SPPL2B	629	808	538	747	886	759	726	687	683
FAM214B	590	646	641	1849	1811	1148	1296	1539	1265
COPZ2	6	15	6	33	49	10	72	62	27
PRKAR2B	136	66	153	440	407	81	38	20	49
MSL3	1123	1067	998	1551	1646	1237	915	859	743
CREBBP	4054	3852	3928	5948	5453	3619	1393	4180	866
TSPOAP1	149	160	78	174	164	1215	561	374	592
PON1	0	0	0	0	0	0	0	0	0
GCFC2	93	87	97	134	96	98	188	112	72
WDR54	143	196	176	58	54	65	261	44	125
CROT	60	37	42	68	46	75	109	8	21
ABCB4	46	54	74	10	15	53	609	418	705
KMT2E	1904	1470	1786	1759	1685	2407	1034	1580	838
RHBDD2	1005	1139	838	1030	925	603	672	766	924
SOX8	2	5	2	0	1	5	1	20	108
IBTK	1449	1042	1520	697	691	300	894	903	943
ZNF195	299	289	319	142	150	135	525	326	309
MYCBP2	1853	1200	1729	1904	1700	1752	1154	1193	738
FBXL3	633	522	578	468	473	413	421	364	324
ITGAL	3210	3676	2573	10581	10726	7845	2199	1772	710
PDK2	453	593	421	205	221	88	306	216	251
ITGA3	69	81	60	0	11	26	7052	296	7294
ZFX	596	491	623	558	573	664	438	545	327
LAMP2	4344	3697	4167	3457	3374	1743	5212	4307	4444
ITGA2B	512	712	454	572	444	320	5	6	4
ASB4	0	0	0	0	0	0	0	0	0
GDE1	2309	2276	2087	1021	1001	475	1294	804	1059
C19orf60	686	911	667	575	635	369	384	94	236
CRLF1	3	11	5	2	1	1	16	12	9
OSBPL7	473	654	421	449	463	327	288	26	368
TMEM98	12	13	10	0	1	1	0	0	0
YBX2	4	4	1	0	0	0	0	2	0
MAP3K14	576	646	493	803	832	490	320	266	233
ABCC8	0	0	0	0	0	0	0	0	0
CACNG3	0	0	0	0	0	1	2	0	0
TMEM132A	95	121	110	50	54	176	1531	1214	1568
AP2B1	4519	4325	4386	2214	1997	920	2713	1457	1599
TAC1	0	0	0	0	0	0	0	0	0
ZNF263	670	756	614	528	468	287	840	1251	671
CX3CL1	4	0	1	0	0	0	6	0	30
SPATA20	1593	2017	1411	894	1051	414	1171	535	896
CACNA1G	1	0	0	0	3	0	72	136	378
TNFRSF12A	123	136	180	39	69	102	805	1965	918
DLX6	0	1	0	0	0	0	0	0	0
MAP3K9	123	108	103	1	0	35	31	248	132
RALA	817	764	753	414	385	201	807	1957	733
BAIAP2L1	15	27	34	50	50	92	10	71	20
KDM7A	2607	1978	2232	1916	2053	2089	413	2582	601
ETV1	173	127	205	1	2	0	82	4	30
AGK	576	498	503	184	188	117	167	23	89
ALDH3B1	1180	1453	971	4247	4352	1495	435	1140	586
TTC22	1	0	0	12	7	31	0	0	0
PHTF2	1060	809	1015	463	478	526	451	103	258
CCL26	0	0	0	0	0	0	0	0	16
FARP2	281	223	287	324	312	250	673	986	385
USH1C	0	0	0	0	0	0	7	1	2
GGCT	121	142	141	31	49	12	112	45	66
DBF4	400	373	530	74	74	266	354	427	271
TBXA2R	165	243	211	16	9	4	303	35	284
IFRD1	686	626	649	635	724	2083	724	3325	1045
LGALS14	0	0	0	0	0	0	0	0	0
COX10	363	358	387	296	300	142	190	170	262
GTF2IRD1	289	338	250	1	3	0	291	1117	399
PAF1	837	1084	903	901	932	747	699	863	463
VPS41	1482	1279	1396	1035	950	579	1160	774	982
ARHGAP44	6	1	3	7	4	4	35	2	15
ELAC2	1479	1620	1721	923	877	571	693	101	336
SCIN	25	24	14	2	6	5	202	6	275
ARSD	643	651	572	664	611	231	388	315	223
PNPLA4	184	221	145	96	85	25	68	40	48
MYH13	0	0	0	0	0	0	0	0	0
ADIPOR2	2832	2804	2810	1053	991	779	1060	1018	956
CDKL3	9	13	12	2	7	8	9	29	7
UPP2	0	0	2	0	0	2	0	3	4
PRSS21	0	0	0	59	40	34	0	0	1
MARK4	1103	1366	913	1248	1307	601	510	703	510
PROM1	0	3	1	10	10	16	0	0	1
CCDC124	1155	1454	1227	749	829	396	533	359	344
CEACAM21	134	208	125	61	61	38	16	7	10
PAFAH1B1	2546	2649	2592	1536	1609	1468	1295	1202	739
NOS2	6	10	4	0	0	0	48	1	16
DNAH9	1	0	0	1	0	0	1	1	0
KIAA0100	2834	2595	3072	2020	2035	1558	3104	1603	2093
SLC13A2	0	0	0	0	0	0	0	0	0
GAS7	3938	3978	3714	7281	6774	4794	1196	1352	578
TRAPPC6A	596	865	612	357	427	185	201	93	98
MATK	1289	1761	1572	54	55	260	1443	2792	3800
CEACAM7	0	0	0	2	0	1	0	0	0
CD79B	3	11	5	264	327	184	7	4	6
SCN4A	2	0	0	0	0	9	0	20	1
ST7L	172	133	111	64	81	101	379	289	318
TKTL1	0	3	0	7	11	151	195	612	230
PAX6	24	16	10	17	18	2	1	4	1
RPUSD1	357	539	394	556	596	219	351	223	333
RHBDF1	22	24	27	9	4	6	1334	518	2148
LUC7L	821	1015	812	854	1037	1193	820	588	595
CACNA2D2	3	7	10	20	11	60	2	8	17
BAIAP3	31	32	18	11	10	57	10	138	25
TSR3	557	832	635	461	541	133	239	152	138
PIGQ	504	674	493	430	494	231	447	199	301
CRAMP1	391	428	370	271	254	304	462	430	328
TEAD3	10	33	30	0	2	5	15	410	226
SELE	0	0	0	0	0	1	0	0	2
DNAJC11	635	757	822	439	454	342	919	586	617
FMO3	0	0	0	0	0	0	0	3	3
MYLIP	357	345	345	746	833	2511	153	99	101
NOX1	25	13	10	3	2	1	21	10	13
E2F2	255	285	355	303	287	25	11	0	2
PSMB1	1637	2014	1815	1324	1444	1366	2637	2206	1771
SYN1	9	14	8	35	43	90	13	24	19
JARID2	1159	1134	1086	1884	1965	3546	1393	5245	2278
CDKL5	33	31	34	179	165	82	19	34	3
CAMK1G	7	1	0	0	0	20	3	15	2
CDK11A	6	12	4	14	26	24	7	9	3
NADK	2719	3193	2487	7161	7261	3037	1157	3859	1005
TFAP2B	0	0	1	0	2	0	0	0	0
TFAP2D	0	0	0	0	0	0	0	0	0
DLEC1	18	23	20	49	55	155	22	47	30
CYTH3	321	370	352	246	265	330	506	314	418
ADAM22	6	2	17	6	2	17	206	35	159
SYPL1	1196	1152	1199	676	639	465	1073	970	605
CYB561	215	162	131	290	325	210	115	76	85
SPAG9	2281	1744	2068	1052	1135	2223	3613	5311	6670
CELSR3	115	92	52	42	47	95	138	186	133
AASS	4	1	1	8	9	21	4	0	3
PLEKHG6	37	37	45	22	21	76	0	6	4
SS18L2	229	271	256	172	170	168	441	370	276
MPND	88	114	87	134	92	50	39	65	34
MGST1	74	90	75	433	490	329	506	3198	1014
CRY1	230	256	276	148	186	178	129	246	138
PGLYRP1	3	5	4	5	4	2	6	9	5
NFIX	15	11	17	375	337	140	89	134	90
ST3GAL1	3384	3340	3168	1667	1646	3630	1519	6357	1220
MMP25	282	361	318	359	357	265	17	33	13
IL32	24	52	16	129	137	382	50	615	49
PKD1	767	823	693	1024	1130	735	2353	5451	1820
MAPK8IP2	15	27	20	24	11	13	1	74	9
MED24	1793	2019	1795	1066	1080	520	1138	1009	958
RHOBTB2	883	1010	881	218	198	114	570	698	528
HEATR5B	1188	903	932	781	795	957	759	338	716
SEC62	1712	1340	1659	1202	1163	1761	1774	2626	1827
RPS20	8653	11038	8245	6872	7305	6169	10576	4417	5421
CSDE1	10641	9956	9775	8337	8417	7883	20158	14288	14852
UBE3C	1228	1202	1366	1441	1368	1017	2723	1818	1819
REV3L	672	397	582	397	324	403	352	921	336
TENM1	0	0	0	2	1	141	12	1	0
PAX7	0	0	0	0	0	0	0	0	0
MASP2	98	59	78	35	36	39	55	38	44
IYD	0	0	0	0	0	0	5	0	2
FAM76A	136	127	136	189	200	154	171	63	118
TRAF3IP3	434	463	346	1894	1881	1278	216	23	35
POMT2	453	534	478	126	128	125	296	153	233
VTA1	843	769	891	613	604	203	1295	1243	715
MLXIPL	1	1	0	3	1	3	1733	1271	2863
BAZ1B	2123	1874	2451	1092	977	726	4145	4789	2675
RANBP9	1193	1221	1232	649	700	584	540	1002	396
ETV7	1	4	8	80	110	30	3	800	3
SPRTN	278	235	255	129	145	130	352	366	189
METTL13	663	789	646	465	392	72	1242	1279	1044
DYRK4	185	215	154	65	78	45	11	2	8
ZNF207	3661	3217	3425	2210	2207	2224	3007	2639	2389
UQCRC1	3221	4131	3669	2279	2349	1470	3216	3161	4776
STARD3NL	606	659	661	646	575	397	762	266	562
CD9	2892	3138	2625	203	218	677	1402	242	622
HHATL	0	0	0	0	0	0	12	1	12
NCAPD2	4675	4558	4973	812	859	427	868	419	278
IFFO1	1396	1781	1480	2822	3322	1538	684	105	322
GIPR	541	708	553	27	38	37	58	311	132
PHF7	224	194	172	102	89	61	34	46	47
SEMA3G	19	13	8	0	1	9	27	5	5
NISCH	5991	6939	6163	2663	2699	1942	3564	2252	2426
STAB1	59214	67573	54994	11526	12934	15936	941	70	166
FUZ	253	370	202	98	89	73	46	23	24
SLC6A13	0	1	0	3	1	2	6	27	6
IDS	858	825	678	2080	2196	1731	3024	2007	1039
PRSS3	2	0	0	1	0	1	2	1	3
ZNF200	256	275	230	59	63	31	368	849	279
CD4	8921	9755	8203	11922	11455	6245	2827	114	1334
LRRC23	122	153	118	87	101	55	26	55	27
BTK	2428	2555	2092	2596	2641	1625	1076	484	621
HFE	947	826	799	294	295	93	30	316	27
SCMH1	721	823	763	162	171	134	1482	494	950
FYN	390	426	340	4525	4601	2522	1451	1090	1275
HIVEP2	75	61	47	261	198	410	47	685	125
FMO1	0	0	0	0	0	0	0	0	0
TCEB3	1132	1175	1154	956	1015	690	1694	1163	1207
LYPLA2	1184	1554	1302	1222	1380	557	1139	688	893
CLCN6	2086	2077	2047	1025	1129	989	488	826	631
MRC2	981	1077	861	21	7	13	4606	1011	1733
SLC6A7	0	0	0	1	0	2	36	24	1003
TSPAN9	65	49	58	52	40	31	47	9	10
BTBD7	953	753	884	513	523	98	96	137	82
APBA3	325	388	323	288	355	155	335	509	447
MKS1	212	246	183	77	74	25	119	38	95
ABHD5	120	137	146	450	459	337	167	311	260
ANOS1	2	3	2	4	16	30	362	14	434
AKAP8L	650	772	722	931	965	734	568	1087	639
MBTD1	920	699	664	481	486	445	439	269	226
UTP18	926	1010	1024	578	565	441	1149	980	702
RNF216	1114	1163	1145	1529	1611	1250	952	1007	788
TTC19	549	588	630	443	375	761	434	157	365
PTBP1	6014	6398	6906	5372	5601	3760	4873	7293	4345
DPF1	8	9	13	8	10	1	3	0	6
SYT7	0	3	0	0	0	0	233	470	130
LARS2	577	629	574	179	172	100	709	511	558
PIK3C2A	1309	857	1264	519	505	752	580	720	464
PLAUR	361	454	522	6065	6459	13810	7976	8336	10508
ANLN	1113	876	1411	9	7	21	791	6	53
WIZ	928	1045	898	793	828	469	783	676	616
RABGAP1	1295	1240	1249	779	712	391	781	555	558
DCN	9	22	14	0	0	0	1	0	5
QPCTL	326	415	403	126	105	132	139	266	411
PPP5C	1099	1185	1313	676	621	332	1147	507	986
CEP68	870	872	754	226	203	174	240	126	309
MAP4K3	516	336	390	209	213	353	270	451	312
ZBTB32	9	1	2	2	2	13	4	10	9
TYROBP	8329	11059	8189	14487	14961	4562	6402	2700	2544
TMEM159	209	250	204	175	184	31	68	74	113
GABRA3	165	165	188	0	0	0	0	0	0
BRCA1	560	472	710	67	85	34	1262	118	108
ERCC1	911	1091	923	730	676	622	1012	471	1320
CD22	8	25	17	52	51	370	1340	180	522
SEMA3B	7	13	2	8	18	53	4	33	11
MBTPS2	404	336	355	139	145	85	730	441	647
PRICKLE3	311	340	326	393	359	102	211	334	215
LTF	402	515	353	0	0	0	0	5	1
EXTL3	915	940	968	1126	1043	544	1189	849	926
NR1H4	0	0	0	0	0	0	1	0	0
ELOVL5	2576	2499	2963	1926	1841	1673	5988	3194	7634
ALOX5	2786	3149	2838	8589	9216	468	164	7	21
KDM5D	1853	1834	1601	1432	1637	1662	1547	631	1482
CALCOCO1	2978	3390	2051	1953	2055	1295	1372	1665	5948
UBR7	685	625	719	267	274	27	172	71	138
MAP4K5	272	234	277	274	279	392	272	190	265
EHD3	110	115	85	166	109	92	0	0	0
PSMC4	2076	2619	2879	908	905	291	1075	494	706
MAN2B2	1683	1748	1622	2595	2281	925	1471	1502	1555
SLC7A14	0	0	0	0	0	0	0	0	0
CLDN11	2	5	0	0	0	0	9	7	1
SLC25A39	1591	1996	1773	909	1082	751	1730	786	1614
MVP	990	1187	837	5569	5507	2582	1512	2282	1527
NUB1	992	1019	890	1508	1522	728	657	1946	457
PGM3	336	284	321	87	119	84	513	616	536
RWDD2A	191	190	146	25	47	21	148	188	110
CLK1	1024	959	819	2067	2523	8159	1275	2583	1379
POLR3B	124	129	146	97	85	49	121	106	66
ANGEL1	1011	1047	781	407	423	152	1101	263	1804
RNF14	765	766	885	229	262	111	845	521	518
DNASE1L1	95	99	94	266	231	143	113	87	136
DDX11	364	501	524	50	61	43	1180	289	306
HEBP1	628	643	652	618	619	293	302	349	223
GPRC5A	0	0	0	0	0	67	0	11	9
MAMLD1	0	5	13	6	1	13	145	135	155
CD6	127	139	139	83	63	1003	80	62	54
TACC3	2334	2939	2928	2470	2667	1135	1381	293	268
UFL1	883	697	833	510	512	448	946	803	618
POLA2	554	596	734	239	249	81	634	158	225
ZC3H3	823	1079	836	1231	1122	291	217	600	290
CAPN1	3485	4316	3771	4209	3932	2061	1996	1330	1430
ACPP	832	706	541	430	394	247	4615	97	4370
MDH1	2987	3272	3309	718	799	522	3996	2077	5361
SLC30A9	1029	983	1124	614	668	403	1252	698	861
MTMR11	7	3	2	999	1091	561	454	507	238
COX15	1054	988	898	490	444	211	527	308	465
CCDC88C	599	618	652	3476	3203	2968	421	348	310
YAF2	227	197	201	218	219	331	137	279	62
ZMYND11	1485	1115	1330	385	391	435	683	838	415
WAS	4107	5254	4153	7929	8164	3546	830	1396	568
DPEP1	4	0	0	0	0	0	78	3	27
BID	1083	1276	1183	2144	2074	1200	1636	1669	1063
MATR3	40	39	24	39	36	84	46	30	32
NPC1L1	2	0	0	1	0	2	2	33	41
XYLT2	527	629	567	452	501	206	631	487	708
RGPD5	9	13	15	2	5	26	51	55	47
STMN4	0	0	0	0	0	0	0	2	4
NUDCD3	1251	1326	1315	773	684	513	1277	855	1025
ISL1	0	0	0	0	0	0	0	0	1
CHDH	13	10	10	0	0	2	5	0	9
IL20RA	0	0	0	0	0	0	1	1	0
CLCA1	9	9	8	0	0	0	1	0	3
CLCA4	0	0	0	0	0	2	133	144	157
GLT8D1	538	550	508	327	334	190	590	248	348
ATP2C1	1353	1295	1359	669	604	561	1727	879	1359
IGF1	266	200	152	0	0	2	0	0	3
SLC38A5	66	98	120	20	21	45	259	109	246
RALBP1	2205	2372	2002	1274	1301	537	1338	908	1076
RUFY3	509	471	453	1001	981	789	226	349	371
CNTN1	0	0	0	0	0	0	3	0	0
SLC11A1	633	798	660	19554	22318	23478	1585	8145	9198
WWTR1	4	7	6	3	1	2	156	72	77
AGPS	1249	947	1336	1043	980	566	1012	495	461
ZNF806	0	0	0	1	0	0	0	0	0
CXorf56	347	341	380	277	301	151	238	221	179
ATP1A2	1	0	2	0	5	0	20	0	127
TTC27	263	289	314	154	152	116	301	84	155
ZNF582	49	37	26	13	18	8	23	28	12
VSIG2	25	15	21	135	149	106	703	4	52
PHLDB1	184	207	230	5	6	8	1331	1331	982
MARCO	1	0	0	872	823	325	33	0	0
CYP24A1	12	15	4	0	0	0	2	2	1
PRDM11	115	96	116	70	109	54	15	23	14
SYT13	0	0	0	0	0	0	0	0	0
SNAI2	4	0	3	0	0	0	3	0	0
CD74	7573	9033	6721	106091	107167	57911	757	3205	919
HGF	95	106	49	280	313	85	0	0	0
ZRANB1	328	306	277	202	164	249	201	365	157
NCDN	298	337	294	392	355	158	753	465	609
ADGRA2	1058	1067	1087	559	550	133	322	296	183
CCT8L1P	0	0	0	0	0	2	0	0	0
ZFP64	323	416	447	218	226	56	138	362	69
MNAT1	101	111	93	27	30	44	109	56	78
SAMD4A	422	385	401	320	292	105	756	393	983
RUNX3	3711	4234	4177	2290	2354	3156	1900	5309	724
MRE11	534	531	537	388	426	599	483	203	174
PLEKHB1	90	105	55	8	14	39	14	3	6
SERPINB1	1548	1568	1337	4660	4772	3515	330	366	145
CYP3A43	0	0	0	0	2	0	0	2	1
SLC7A9	0	4	2	0	0	4	0	6	2
SPAST	502	423	561	540	535	410	354	427	415
NRXN3	0	0	1	0	0	0	2	0	1
OSBPL5	249	305	227	1210	1230	699	268	258	282
AQR	1097	866	1204	992	946	780	1135	783	608
CPS1	2	3	5	0	1	0	0	0	0
C8B	0	0	0	3	0	0	0	0	0
FHL1	43	41	36	43	55	53	492	5	248
RTFDC1	1074	1214	1236	1092	1003	740	921	799	546
GABRA1	0	0	0	0	0	0	3	0	0
NLRP2	11	23	9	5	9	3	198	171	165
SLC45A4	1999	2205	1688	330	351	232	310	922	433
RNF10	2564	2952	2591	2446	2581	1914	2098	3328	1976
ZNF839	171	186	176	146	179	129	192	108	125
ZDHHC6	806	761	885	632	716	504	1192	662	587
GRAMD1B	343	289	326	502	397	318	326	323	91
RNH1	2370	2953	2480	5263	5979	599	447	544	663
NDUFS1	1977	1861	2071	741	799	360	1299	875	854
RB1CC1	1042	755	925	679	702	1127	1009	2842	941
ERP44	1433	1443	1400	1620	1690	1293	1770	2072	1982
ALAS1	2012	2210	1881	572	615	334	3643	1796	2873
BIRC3	5	9	10	387	357	500	189	460	333
AKAP11	2234	1379	2102	608	607	447	1788	778	822
GLRX2	144	114	146	81	90	37	547	688	292
SNAPC1	24	37	33	65	43	107	57	141	75
DERA	691	664	666	386	352	287	201	123	110
STRAP	1352	1387	1501	626	734	1400	1253	704	913
ABCC2	24	20	10	24	45	61	15	46	50
DEF6	1526	1801	1523	2283	2486	1763	1027	147	185
PLEKHO1	5050	5991	4695	6658	6808	1959	5461	11574	5963
GCLM	220	165	298	82	75	34	288	1262	669
UBR2	1261	1121	1209	1424	1422	1826	1683	1795	1435
EHD2	58	67	51	8	5	3	168	321	190
DEPDC1	392	275	461	2	1	2	168	2	13
CCDC28A	502	547	480	387	411	211	299	867	252
RRAGD	1474	1538	1460	380	414	216	1099	777	821
HSF2	163	181	199	101	102	212	340	169	197
PHF20	1310	1151	1406	1211	1169	998	1105	528	655
HSD17B6	13	3	8	0	0	2	25	38	28
NR1H3	546	677	420	158	178	45	935	4693	7361
TYMP	1411	1944	1589	14114	15093	5211	206	5304	557
NCAPH2	567	663	618	350	363	595	639	334	269
TOMM34	531	575	570	233	226	110	1501	563	1204
SEC63	1663	1475	1587	1103	1193	1364	3987	3648	3863
KPNA6	1449	1384	1397	861	833	666	1512	1450	1142
VIM	10886	12575	10741	10508	11459	19954	8823	8980	12190
RTEL1-TNFRSF6B	53	41	28	35	52	82	62	83	64
FAS	155	122	124	434	403	342	32	16	18
RNASET2	4663	5850	4122	3917	4312	1642	925	143	788
CD44	2189	2148	2199	13069	12814	7620	7207	13896	19440
KCNG1	9	3	3	3	1	4	150	1272	680
AGPAT4	373	326	318	399	496	381	2017	873	3408
SLAMF7	46	40	46	558	528	408	498	16605	3594
BTN3A1	371	386	278	1411	1538	1337	212	678	163
MIPEP	266	245	253	58	57	41	196	135	245
PRKCH	46	37	24	168	180	600	225	73	208
INSRR	1	1	4	0	0	2	4	6	4
IFNGR1	8673	8262	8340	3978	4403	6260	4292	941	2374
B4GALT7	395	477	387	347	393	321	249	173	160
SH2D2A	15	8	12	17	16	106	39	11	17
VRK2	195	189	241	390	371	290	239	250	172
TNFRSF1B	10963	12257	9653	37881	36468	18702	11496	24370	18984
VEZT	947	755	829	360	360	289	451	207	195
POU2F2	1110	948	914	5039	4786	1837	802	856	559
BRD9	674	784	714	670	803	834	1222	519	775
SNX1	3720	3815	3405	2365	2304	1417	2322	2889	1995
TBPL1	215	190	176	122	178	102	179	224	71
ARNTL2	116	122	161	48	29	24	846	877	972
BCLAF1	3409	2675	3364	3128	3077	5797	3836	2437	2131
SLC39A9	1268	1117	1263	849	680	338	1359	1290	1267
ANK1	144	163	115	55	41	34	45	9	39
IBSP	1	0	1	0	0	0	60	0	0
TFB1M	162	213	236	64	76	51	211	83	175
RABEP1	3713	3406	3429	671	714	535	554	324	534
HMGB3	997	1127	1338	81	74	161	1239	339	816
NUP160	1428	1237	1519	466	421	520	1236	1269	738
BAK1	531	605	613	412	394	250	1291	2456	1205
MUSK	0	0	0	3	1	2	1	0	2
IKZF2	354	236	327	58	61	81	8	2	8
GRN	28863	37192	30162	35414	35806	11029	7684	9871	6532
FAM13B	629	561	609	471	517	549	1033	639	415
ARHGAP31	1851	1629	1943	1453	1309	568	1269	525	1109
CENPQ	122	116	154	24	33	18	334	63	44
SARS	2441	2724	2523	1713	1713	1150	2560	6407	4383
RANBP3	1491	1688	1545	1241	1288	777	1022	1026	697
ARID4A	1293	957	1027	745	710	672	605	689	464
TSSC1	552	604	552	255	309	348	574	224	413
PNPLA6	2985	3826	3120	3734	3941	2304	2009	1018	3483
IFT88	198	173	181	107	133	73	214	205	94
ALG1	232	273	294	190	202	83	185	26	200
ZCCHC8	717	737	833	535	553	669	610	1081	565
ABCF2	648	828	780	629	677	478	1844	1165	1225
CHPF2	1009	1222	1108	2173	2250	928	2255	1674	2281
LRRC7	29	11	13	17	47	57	28	3	14
FUT8	521	468	549	54	103	104	593	257	314
UBA6	1171	920	1166	547	596	758	1238	1676	852
GAB2	3147	3307	2987	3456	3235	3498	785	932	766
ATP6V0A1	6752	7728	6285	1658	1804	1245	2795	2187	3580
PIAS1	1649	1357	1465	1910	1558	830	776	883	552
SLC4A7	1037	587	929	214	249	360	4747	1195	3423
APBA2	17	18	17	11	7	53	202	302	353
MAP2K3	602	765	626	3419	3693	2909	901	1356	1675
EFCAB1	0	0	0	0	0	0	0	0	0
TMSB10	13298	16758	12158	16019	16976	9503	12378	12693	10854
ASTE1	105	112	68	51	45	51	104	56	64
RNF19A	660	631	651	548	581	812	1929	996	1642
PEX3	120	99	115	36	37	28	80	13	28
GABARAPL2	937	1078	826	696	782	627	1379	1154	907
MYOC	0	0	0	0	0	0	0	0	0
SH3YL1	339	348	338	83	92	204	439	122	319
FAM136A	543	550	570	372	442	350	804	394	352
VCL	1536	1307	1609	3598	3353	1668	5202	837	2413
DEPDC1B	326	292	394	1	4	4	193	17	21
DAPK2	20	11	16	14	31	20	598	248	355
NSMAF	1420	1299	1369	855	824	626	1749	6719	2123
ADSS	584	474	526	672	702	675	1729	1234	1621
STAP1	73	72	64	6	8	36	1	32	0
TIMP2	4966	5384	4347	3684	3893	1502	4014	1392	3053
RFC1	1286	1240	1287	583	573	563	924	552	410
TBC1D23	608	489	634	442	434	522	974	1018	649
CUL3	1448	1205	1500	861	840	861	1161	976	794
MYOM2	6	8	2	12	20	22	0	2	31
OTC	0	0	0	0	0	0	0	0	0
CYP46A1	0	3	2	5	2	10	15	5	0
ZZZ3	633	446	596	265	287	316	595	609	448
SLC18A1	4	4	2	9	11	14	4	19	4
USP2	265	290	232	0	1	32	2534	1791	3855
CASR	0	1	0	0	2	3	0	0	1
TUBG2	364	462	337	68	65	58	270	179	286
RPL26L1	386	462	352	132	145	119	230	192	129
FLT4	22	21	27	0	0	11	19	5	90
NSUN2	1079	1107	1142	1130	1111	994	2255	2521	1438
FBXO42	873	1040	932	819	793	583	710	1061	708
MFAP3	417	284	349	107	101	68	286	186	183
MRI1	371	389	315	323	320	144	120	67	101
METTL1	40	49	71	31	31	34	398	263	312
HOXC8	4	0	0	0	0	0	0	0	0
AGA	340	315	373	276	291	221	156	358	120
PI4K2B	323	236	316	138	131	129	493	88	201
BOD1L1	1710	1215	1535	2099	1878	1764	1207	1667	1036
MAT2B	1603	1461	1520	1680	1564	804	1460	1439	1106
TLL1	0	4	0	0	0	0	0	0	0
EDC4	1143	1279	1163	1005	1067	790	1028	1134	850
TRIO	2907	2410	2910	2184	1990	1643	316	371	305
VCAN	140	100	89	55739	49734	19768	34	9	94
CLEC16A	902	1064	969	881	782	433	695	610	638
MSR1	57	49	87	206	195	606	9718	421	3050
CDH1	7	3	3	3	3	7	1	0	31
SKIV2L2	1060	915	1131	693	655	342	1231	816	790
DNAH5	0	1	1	0	0	1	0	0	0
ZFYVE16	1656	1135	1486	663	587	494	812	1712	1382
FAM65A	57	55	41	144	181	1136	693	532	668
C6	0	0	0	0	0	0	0	0	0
RAI14	22	15	25	8	0	1	2544	6367	5402
SOX30	9	2	5	15	4	3	1	0	0
PNKP	769	937	758	814	827	768	882	356	538
BEST2	0	1	1	2	1	2	1	6	0
PHLPP2	101	66	134	109	95	123	304	503	247
SPDL1	501	509	597	52	36	49	509	168	120
STAU2	695	603	710	314	290	127	354	130	201
PQLC2	859	996	945	308	322	252	625	911	867
CTNS	1730	1898	1540	304	305	176	245	212	1655
RTN4R	21	30	22	6	2	0	224	514	579
PHF23	1332	1417	1277	506	512	222	539	645	302
CDH10	0	2	4	0	0	0	0	0	0
INPP4A	1097	935	1176	1856	1799	1494	987	228	535
RAB27B	88	55	92	38	32	28	30	31	1
PSMA4	2006	1973	2128	2112	2381	1239	2017	3117	1515
MYO16	0	0	0	0	2	9	0	2	0
LSG1	502	507	556	751	801	596	767	782	472
PARP3	94	99	113	190	222	105	164	141	103
TNC	50	51	18	9	3	10	168	11	129
THAP3	182	242	189	126	154	63	176	228	145
FAM65C	35	27	23	41	39	115	10	10	19
TDP1	477	469	525	186	183	224	579	397	497
AIFM2	41	55	62	35	48	54	340	2325	570
SPATA7	284	242	173	40	46	29	75	14	22
MED17	315	317	325	303	265	116	73	49	39
RETSAT	891	931	866	388	396	211	369	310	454
CAPG	13053	16508	15371	4872	4978	1896	4959	3632	1987
AP2S1	3351	4367	3672	1412	1749	707	3073	2884	1513
USH2A	1	3	0	0	2	0	0	0	2
ZPBP	0	0	0	0	0	0	0	0	0
TG	8	7	7	22	25	148	150	324	274
ADAM28	4497	4217	3765	208	183	492	297	1417	61
BARX2	0	0	0	0	0	0	1	0	1
DCUN1D1	1066	872	970	437	416	413	644	491	359
JADE2	1123	1113	1087	797	740	502	301	555	149
ZIC2	2	0	0	0	0	0	341	1027	389
LCP2	1621	1590	1786	5157	5228	4564	1347	4855	763
TRIT1	379	385	389	251	266	125	1431	1008	1084
ADRB1	125	171	183	24	20	11	84	216	89
CUL7	999	1040	964	346	353	243	813	467	782
CTNNA1	5050	5168	5141	4449	4272	2350	7215	8298	5457
PHKA2	639	590	555	916	1011	689	177	159	165
CNTLN	277	246	281	340	352	174	355	143	110
EPHA3	0	1	3	0	0	0	8	4	0
HSPA5	10108	10816	12389	6714	6841	6592	17161	11150	16765
DSG2	5	8	15	1	1	4	32	25	10
GEMIN8	175	187	195	99	92	97	184	148	118
OFD1	480	455	455	281	279	589	422	476	508
GPM6B	29	36	30	7	7	10	97	23	66
PREX2	0	6	7	0	0	1	0	0	0
WDR37	1604	1466	1452	808	877	716	1396	737	1235
YTHDC2	820	802	908	783	785	731	390	200	136
CTPS2	442	446	389	142	143	98	176	34	56
ATP6V1H	1158	1214	1212	423	442	206	2450	3553	3782
POLR2B	2243	2081	2502	1351	1418	1244	2820	2285	1843
FAM214A	547	452	472	237	282	427	331	217	299
ARAP2	238	175	197	1051	928	914	35	404	35
TPR	3356	2931	3239	1895	1858	1604	4631	3428	2050
CP	3	3	8	7	4	1	2	8	7
KIAA0556	666	606	575	642	664	508	439	504	443
DTNBP1	502	619	487	447	443	204	86	149	82
XK	35	23	19	2	4	8	161	41	10
ANO2	0	0	0	0	0	1	0	0	0
C12orf4	444	363	415	201	238	126	256	126	111
SCML1	662	498	749	159	174	460	81	165	110
WWC3	629	652	582	965	926	716	278	326	79
ARHGAP6	992	925	818	54	50	15	239	46	140
FAM184B	9	20	15	10	18	19	40	28	40
MAP4	4088	3976	4359	2106	1988	1200	2919	3303	2214
GOPC	639	518	565	348	328	250	1251	937	860
ROS1	0	0	0	0	0	0	1	103	5
USP28	608	519	545	305	252	296	277	189	148
HDAC9	632	480	527	871	785	710	2331	2410	1356
TSPAN17	701	770	537	582	695	306	2474	6789	6122
NOP16	66	83	86	60	65	64	227	109	94
CC2D2A	244	228	145	63	56	52	9	10	25
RRM2B	1047	774	930	581	577	291	810	1268	625
ZNF800	534	405	497	748	724	836	516	843	443
SNX29	1377	1159	1109	1271	1121	1245	331	135	271
LMO3	0	0	0	1	0	0	0	1	2
MRPS10	669	621	669	388	494	237	1685	2504	1535
GUCA1A	0	0	0	0	0	0	1	4	45
RSF1	1458	1075	1276	593	586	573	1090	1491	666
VPS13D	1583	1181	1346	1440	1256	1093	1292	1227	953
CELF2	3641	3041	3473	3976	4056	3616	2554	563	871
FAM120A	3174	2701	3448	4800	4588	2863	2830	3067	2613
R3HDM1	929	880	973	654	637	507	673	277	466
COL9A2	250	256	137	376	382	180	3087	2819	3930
KITLG	16	14	30	9	0	2	267	208	303
ERCC8	102	106	150	70	62	71	79	20	42
ADAMTS6	46	25	40	0	1	7	35	9	21
H6PD	1560	1484	1122	2028	1813	593	1689	1188	3331
VAMP3	1644	1701	1646	2101	2179	1941	995	842	777
PER3	436	337	364	112	122	66	27	23	27
UTS2	86	86	66	265	273	4	215	16	119
TNFRSF9	1	3	3	38	33	28	218	24	175
EPN3	5	5	2	0	2	0	1	0	6
LTBP1	129	132	170	76	54	15	95	26	35
RCN1	391	447	455	272	289	204	1466	2156	2357
ELN	3	3	0	1	1	0	1	1	1
RFC2	741	960	1004	322	325	131	491	219	162
ARID1B	2038	1896	1920	1864	1739	1131	1283	1031	819
CLPTM1L	1474	1728	1682	1422	1480	250	628	211	441
NEDD4L	449	478	497	112	101	147	162	384	310
FOXP3	11	7	14	10	18	27	4	15	5
PPP1R3F	92	104	87	56	69	40	61	212	88
HEXB	6137	6314	6155	3489	3487	1893	3634	1942	3384
PTCD2	176	195	199	82	106	48	214	121	160
KIAA2022	172	106	197	0	0	5	13	6	6
JKAMP	770	754	766	581	681	246	1215	489	1181
DKK3	42	53	41	0	0	2	0	2	1
ARHGEF5	51	37	34	5	2	4	42	177	47
NFE2L3	61	84	69	344	404	115	240	287	207
MCUR1	555	573	615	167	211	139	313	267	300
LIMA1	336	326	392	62	68	56	709	681	1701
LETMD1	938	1155	810	654	689	497	662	420	546
SLC4A8	159	146	166	175	210	216	980	208	938
LAMC3	12	14	4	2	0	5	12	2	8
PTGER3	19	17	32	1	3	6	16	14	9
TNIP3	0	0	0	0	0	3	0	6	1
MAPK9	730	703	808	577	616	421	1002	608	610
COL23A1	40	52	56	29	41	24	419	85	305
BCAR1	17	45	18	0	0	2	488	1623	824
FAM160A2	520	546	511	1652	1597	1291	1278	1084	911
HERPUD1	1308	1405	1219	2869	3080	4084	1330	1661	1960
HOMER3	526	649	536	727	785	150	249	216	124
RAD51	165	197	265	8	6	17	293	8	24
POLQ	395	351	507	8	8	19	556	1	28
PIK3CB	666	560	619	861	901	402	1605	1472	1525
CYBA	7326	10215	7879	17631	18926	6139	5913	7199	5350
THOC3	443	503	577	257	170	71	441	55	132
HEBP2	699	794	730	1781	1685	552	616	1573	877
MPHOSPH9	576	574	631	250	309	275	512	131	189
PLEKHA5	202	152	185	34	31	59	48	30	70
PRSS8	3	9	0	2	6	5	0	11	5
SIKE1	573	486	615	388	378	253	886	869	689
RRP12	292	369	370	2108	2216	4164	1213	1008	1254
FNIP2	1701	1228	1693	613	608	692	1308	8679	2579
MSMO1	2648	2524	3496	75	70	76	2135	1156	4535
TTC17	1356	1320	1204	1457	1633	1341	1257	968	995
ALX4	2	0	0	4	2	0	19	18	5
FSTL4	77	63	58	0	1	0	3	1	3
FOXN3	2108	1452	1849	2139	1823	1514	517	540	426
METTL24	1	0	1	0	0	0	0	0	3
AKR7A2	757	1019	808	360	342	109	565	136	543
MRTO4	284	402	371	152	181	102	1199	741	914
NNAT	39	50	36	30	26	32	23	35	20
USE1	249	293	197	204	311	266	139	188	159
MCF2L2	23	23	24	2	0	19	2	1	0
NRIP2	79	82	78	130	210	129	15	7	10
LAMA3	0	2	0	0	0	0	136	185	451
AP5M1	772	653	824	431	448	236	655	1175	656
ANAPC4	647	559	590	498	691	589	685	315	419
KCNQ1	994	1087	1008	1785	1758	679	200	69	107
TRAPPC3	956	999	937	680	664	428	846	885	673
THRAP3	3817	3759	3812	2058	2032	1685	3497	2756	2285
PHPT1	655	865	678	433	501	225	623	510	641
ENTPD2	0	0	3	0	0	4	1	4	1
LY75	20	11	15	274	300	117	239	32	212
ARID4B	1007	713	773	996	975	1184	1940	3239	1470
OPN3	45	35	52	35	43	22	33	4	30
SDCCAG8	725	663	644	406	436	194	770	497	771
PTPRN	8	13	3	0	1	4	1	9	5
HHAT	33	21	34	73	54	10	42	4	33
KIF1B	1871	1458	1865	714	685	836	1508	4034	1655
FOXC1	1	4	3	10	8	6	17	49	26
TBC1D22A	1759	2165	1590	1242	1227	582	346	205	310
SYNE2	96	99	122	143	161	1102	17	0	3
PLEKHH1	194	189	235	6	5	8	35	42	53
ATP9A	78	59	63	30	20	30	4371	3482	6348
SPO11	0	0	0	0	0	0	0	0	0
CBLN4	0	0	0	0	0	0	0	0	0
CHRDL2	0	0	0	0	0	1	0	4	1
FAM168A	1796	1736	1731	1111	1196	1357	859	500	439
RELT	983	1055	934	3507	3831	5267	617	504	680
GALC	2605	2128	2126	953	956	648	879	429	405
NOP58	716	726	906	561	506	799	1518	1072	926
SZRD1	2218	2431	2278	1798	1722	1510	3738	2993	2582
KCNH2	324	397	319	8	17	7	8	8	3
CUL1	1255	1222	1293	1566	1646	904	1140	2748	778
FAM114A2	429	448	491	206	218	103	259	159	144
CYFIP2	186	207	139	1894	1745	1416	289	123	1150
TAB2	3817	3152	3557	2025	1811	1365	5464	5892	3319
GINM1	472	467	397	323	336	340	537	507	282
EIF2AK2	1898	1481	2129	1303	1257	698	869	5114	474
USP36	830	883	826	816	861	2897	1313	1865	1091
KMT2C	2537	1805	2427	2417	2297	3212	1694	1575	1360
MCOLN3	16	19	14	3	2	4	325	298	455
CCDC85A	94	80	100	0	0	0	0	8	16
PUM2	2778	2233	2657	1955	1946	1467	2277	2772	1140
MRPL43	476	596	494	436	396	110	271	179	143
ITIH4	2	0	1	14	22	18	3	3	1
ITIH1	1	0	0	51	49	7	1	1	0
HPF1	287	307	274	116	137	75	217	117	79
ZFR	1995	1651	2068	1627	1446	1098	2572	4254	2140
ZNF280C	78	71	86	56	52	51	126	167	107
NPFFR2	0	0	0	0	0	0	7	8	2
PHF21B	0	0	0	0	0	0	0	0	0
TRAF1	197	231	205	424	466	885	445	2002	1942
RC3H2	899	598	795	765	709	564	1188	871	602
IL17RB	49	26	41	18	19	13	18	23	20
TRAF3IP2	205	244	177	111	128	167	393	1859	403
GYG2	65	56	65	0	1	0	125	30	102
DCBLD2	350	255	288	37	35	23	539	105	827
SERPINB3	0	0	0	0	0	0	0	0	60
SOAT1	1707	1556	1786	1434	1429	1912	1494	4220	1974
PKP2	14	7	15	64	59	14	3	0	1
MSH4	6	5	7	0	0	1	5	4	1
F7	1	0	3	0	0	0	0	0	0
GDI2	8347	8202	7838	6644	6592	4052	6409	5267	5110
PRDM1	2070	1794	1992	248	205	1019	662	6554	726
ATG5	207	209	207	117	148	310	739	1376	676
TMCC3	39	25	43	501	488	770	100	1338	258
PITHD1	702	744	695	560	545	396	761	475	503
MTA3	551	650	461	81	74	99	144	138	93
USP13	419	354	472	96	95	64	404	78	172
ATP11B	1188	879	1210	1082	1064	1191	1144	2470	1164
LAMC2	1	0	2	0	0	0	24	18	1
CDK14	2	8	5	91	109	82	513	207	232
SEC61A1	4072	4250	4192	3048	2987	1889	8608	3724	9980
PPP1R12A	1964	1474	1911	1413	1428	1272	1274	1701	787
RASGRF1	133	131	136	0	5	2	518	1209	668
CAMK2B	10	17	2	0	0	0	344	13	327
CROCC	593	709	608	575	669	563	366	330	297
POLR3E	564	660	616	454	529	226	223	202	197
ATP2B4	2718	2138	2210	2081	1935	933	3670	2079	2909
ZC3H11A	3285	2943	2952	2259	2333	5	1	7	3
RIOK2	258	290	316	202	215	133	509	237	217
YIPF1	678	650	582	384	470	276	717	456	406
NDC1	755	641	841	180	182	141	2432	585	1244
DGKG	14	21	12	497	477	177	78	32	43
FLYWCH1	1019	1277	930	1311	1497	576	630	1519	1088
UNKL	580	654	438	392	458	273	172	357	200
TBXAS1	2404	3031	2176	5579	5837	3031	372	47	410
PARP12	1702	1858	1768	1564	1772	1189	521	1715	554
ALDH18A1	597	603	724	106	112	111	697	153	326
TARBP1	889	726	1020	305	339	674	828	224	539
GATB	590	584	586	223	195	112	175	92	130
MXD1	1721	1524	1933	6097	6817	5057	679	4323	990
CDK17	506	412	469	400	471	531	1093	1088	620
DNAJC25	74	96	60	84	74	320	150	53	119
SLC2A3	3423	3266	3987	10579	11068	20009	244	518	186
PSD	116	165	107	44	33	173	33	108	82
CTDP1	998	1088	983	1742	1664	319	335	443	275
YBX3	2473	2708	2437	4471	4685	5853	1654	935	2246
STYK1	0	0	0	0	2	17	2	3	0
WNK1	6342	4551	6488	5043	4455	2192	8641	4828	5449
CCAR1	1444	1136	1593	1030	1066	1175	2438	2799	1915
OGFR	2333	3012	2493	4609	5291	2772	1139	3475	1219
GNA15	594	758	684	1040	927	1174	802	720	602
CREB3L3	0	0	0	0	1	0	0	0	1
PIGV	346	390	322	110	113	45	160	163	142
PTPRU	16	22	13	7	15	6	20	114	153
SNRNP40	570	673	692	380	421	216	644	616	278
RIMBP2	0	0	0	0	0	0	0	0	0
COL11A1	14	9	6	0	1	0	77	0	6
QSER1	1129	763	1118	470	500	353	1293	684	528
MPC1	661	711	660	549	641	564	422	198	377
ACAA1	1375	1486	1368	1935	2004	1047	540	345	499
BCAT1	6124	4917	5734	175	146	137	4142	6565	4809
HDAC7	1317	1642	1281	2210	2423	1186	808	640	437
LZTS1	14	7	16	1	1	1	103	47	59
PRDM6	4	3	4	0	0	1	17	26	13
WNT8A	0	0	0	0	0	0	0	0	0
SPAG4	75	92	105	3	16	44	21	22	32
NCKAP1	24	15	35	13	18	29	916	1030	975
MRPS35	652	681	685	419	360	325	1327	744	1016
GUCY1B3	109	121	123	104	111	28	72	46	56
SFSWAP	1108	1255	1069	1363	1425	1149	897	896	645
TNK2	973	1270	973	4863	5669	3557	869	1418	1119
MON2	1077	856	919	876	850	845	696	787	525
CDH3	2	8	1	0	4	0	0	2	3
ARSF	0	0	0	0	0	0	0	0	0
GPBP1	1498	1441	1480	1331	1316	1709	1530	2158	1273
DGAT2	39	34	42	612	581	405	551	442	789
ZNF112	93	61	91	0	2	2	0	0	0
CS	3200	3289	3465	2373	2301	2096	2703	1419	2114
LTK	1	2	0	8	14	76	1	15	3
MRPS24	4	1	1	2	4	26	6	5	3
ELMO2	1228	1207	1259	1138	1082	824	3320	3153	1617
WAPL	1997	1625	2114	1579	1641	1039	1633	2052	1077
VMP1	1753	1707	1701	4281	4497	2248	1723	1525	2901
APPBP2	946	788	847	412	419	221	730	969	537
POLD1	1360	1649	1616	545	557	308	1493	567	1856
SEZ6	11	4	16	17	11	31	8	9	1
EIF4B	10997	11184	9129	8070	8179	5193	4735	2112	3301
SLC6A16	9	11	9	17	17	26	14	13	68
GLTSCR1	592	728	554	892	920	672	205	563	297
SPHK2	438	598	507	454	450	139	205	220	91
RPL18	7824	9997	7260	8107	8761	5832	4843	2834	3120
CA11	93	98	79	9	14	29	76	239	72
ISOC2	359	505	447	181	163	74	459	366	345
U2AF2	3456	4019	3902	3857	3713	2589	3564	3224	2434
EPN1	3785	5254	4076	3472	3432	1661	1165	1738	1181
MED29	1022	1078	1016	1091	959	841	706	1249	407
AHRR	1982	2235	2026	4	9	40	3490	6507	3802
GSC2	0	0	0	0	0	0	0	0	0
ZNF275	125	105	154	207	180	165	313	529	229
MTMR1	627	638	656	589	526	541	292	127	242
GPC1	8	11	20	2	1	9	342	289	1031
ADCK1	318	371	303	208	257	174	83	41	89
HAGH	759	893	751	662	657	328	605	279	585
RNF4	1836	1853	1880	1277	1267	753	1728	3428	1324
CASP8	758	655	713	1008	1296	1533	818	1149	468
LIMCH1	316	276	372	18	17	5	0	0	0
ASUN	465	460	532	160	173	139	697	455	378
TM7SF3	1521	1507	1517	595	630	303	1799	478	876
DLX3	40	26	20	0	0	0	1280	833	345
SPA17	17	21	10	12	4	7	129	45	44
TSPAN32	192	235	156	1109	1386	846	267	44	155
WISP2	0	0	0	0	0	0	0	0	1
DMRT3	0	0	0	0	0	0	8	23	3
ST3GAL6	731	711	676	341	375	299	750	63	474
ATP2C2	7	4	2	6	7	5	3	10	3
NGFR	13	9	4	18	20	6	40	7	5
CDON	4	12	23	0	4	6	141	11	36
TAF2	758	591	704	448	427	396	923	650	588
HIPK2	1193	917	1242	1123	1078	1066	2562	2474	2615
TNPO3	1681	1634	1737	983	937	516	1193	1696	962
BORCS8-MEF2B	0	2	0	0	2	0	2	0	0
RFXANK	931	1091	867	706	648	251	943	1199	828
TMEM161A	462	578	424	266	286	155	413	204	369
LPAR2	144	184	152	923	1143	831	918	1515	1192
CTSA	3702	4676	3795	5140	5070	1709	3815	3624	2512
SUGP2	2642	2973	2764	1983	2450	2530	3448	1262	2594
SLC12A2	182	148	194	66	46	65	360	103	301
SNX24	773	818	838	74	89	37	193	87	61
EYA2	25	36	26	0	0	1	0	2	0
CNN2	3864	4701	4000	6016	6029	2606	2017	548	1181
ABCA7	2508	2941	2204	2506	2569	1733	293	286	560
SNCAIP	35	32	32	0	0	0	7	6	25
DDX20	506	434	534	274	228	176	706	472	576
BTBD1	1219	1143	1381	909	894	613	1174	1420	923
FAR2	438	393	508	286	270	125	1778	785	3737
BCAS1	31	46	33	5	8	6	3	6	5
POU1F1	0	0	0	0	0	0	0	0	0
CHI3L2	11	12	8	36	37	41	5	214	11
SBNO2	1261	1527	1384	4554	4771	712	1161	1597	1249
PMS1	274	203	272	168	153	176	324	104	195
HMG20B	1506	1893	1544	1006	1103	700	1672	1978	5453
CALCRL	38	20	13	65	74	21	5	0	8
TAF11	307	348	311	209	285	248	608	418	316
ANKS1A	1221	1280	1255	736	620	580	1615	848	823
AP3D1	4712	5370	5423	3570	3564	1786	6420	5205	7272
ZNF76	893	1060	850	545	553	484	952	1062	1035
SLC9A3R2	19	42	37	87	102	58	47	25	19
NTHL1	53	86	58	75	67	52	91	15	26
UHRF1BP1	2545	1808	2156	438	414	619	830	1551	738
GNAI3	1960	1837	2089	2008	2049	1848	2486	2771	1501
IPO5	2291	2195	2278	739	724	746	1773	586	562
OAT	361	359	359	932	1029	1082	1143	317	1196
WDR3	372	316	331	194	190	98	1062	278	462
PKN2	915	580	758	795	823	1380	494	482	306
WDR18	789	995	968	405	395	195	307	134	242
TRAM2	1051	1003	1090	700	683	315	1359	351	585
NTN1	24	34	16	0	5	6	14	118	12
GLP2R	0	0	0	0	0	1	0	0	0
MCM10	198	172	300	0	0	5	513	8	28
DGKA	978	1067	885	820	984	2020	316	326	769
ERBB3	2	4	3	0	3	1	1	4	1
ROPN1	0	0	0	0	0	0	0	0	0
ANKRD44	154	87	119	234	249	1720	818	187	296
KARS	2218	2435	2322	2336	2222	1429	2181	2392	1579
ADAT1	364	353	362	237	279	225	385	146	252
PDIA5	169	173	213	260	232	92	247	37	287
TBC1D22B	333	328	274	193	192	158	429	345	348
NDUFB4	757	786	687	481	525	364	1113	813	786
SPEN	2780	2548	2786	4241	3692	3502	2184	4233	2236
MYLK	55	61	69	62	41	39	2787	170	963
ZC3H15	1200	1155	1295	1175	1228	1412	1793	1533	1074
MAP2K4	731	659	673	493	448	259	273	281	172
TMEM206	382	486	417	303	307	165	935	517	1104
SNAP91	0	0	0	0	0	0	29	57	37
SLK	1770	1236	1768	1186	1101	911	1478	1655	842
CYB5R4	677	587	680	1570	1492	1121	1155	2712	1024
COL17A1	2	3	2	0	1	7	0	0	0
GSTO2	11	4	9	18	22	117	15	63	54
SEC61A2	257	271	258	48	51	74	256	275	133
PRKCQ	39	29	36	25	25	179	8	3	8
TLE2	26	23	12	2	2	21	2	21	18
ASB1	514	516	440	313	344	162	1212	1253	948
FAM107B	813	722	759	1378	1413	1877	2851	3158	1615
ME1	1053	908	935	30	42	37	690	1262	449
TBC1D1	1517	1497	1361	2297	2256	1167	1768	780	834
CDK13	1334	1233	1380	1209	1208	686	1122	2117	1025
MTHFD2	1290	1194	1597	476	518	409	1840	8432	2384
SLC9A7	259	196	261	150	119	167	2367	685	2827
FOXJ2	968	888	1020	817	877	882	276	487	246
YBX1	31246	35868	34892	16435	16524	9850	99513	40892	72053
PDE4A	1227	1320	1217	1122	1052	1101	518	1031	566
PPP2R5A	1425	1222	1261	2327	2270	980	1101	1855	617
CTNNA2	0	0	0	0	0	0	7	0	5
ELAVL1	1373	1558	1645	850	852	539	1716	1141	1139
TIE1	296	320	141	7	7	11	806	111	11124
DIP2B	4270	3089	3809	1082	944	1187	704	514	289
SMARCD1	1501	1740	1590	645	675	813	704	620	430
KDM4A	1145	1211	1179	497	503	294	2646	5767	2749
NFYC	1031	1270	1060	1189	1296	635	14611	12158	11861
ZMYND12	32	32	22	3	8	9	38	37	22
SLC9A3	11	22	23	4	7	18	66	155	323
NGEF	0	0	0	0	0	0	48	150	28
ASPM	1788	1118	1838	5	5	22	840	1	66
CD84	1935	1486	1531	1169	1003	715	2343	23	2452
ELOVL1	1555	1900	1777	1446	1451	694	5637	3041	4126
SPI1	11066	14316	11299	22341	24043	11693	4214	8497	5206
ZNRD1	62	81	61	41	42	13	19	42	26
MPPED2	39	37	16	3	0	9	2	0	1
CLDN18	6	3	9	2	0	0	12	5	8
ZBTB11	435	422	468	496	580	838	665	917	370
ATXN3	455	405	397	461	524	666	405	508	390
GOLGA5	503	476	574	464	532	326	865	1495	775
FGFR2	21	15	6	0	2	0	2	0	0
LRRC40	505	393	499	225	222	233	232	183	109
ISOC1	240	217	230	155	151	44	360	623	421
EML1	3	0	1	0	0	0	110	93	60
TRMT11	154	150	136	46	56	72	300	264	223
THUMPD1	823	681	790	669	780	904	654	748	365
MSANTD3	70	92	119	23	23	27	467	703	588
KIF26A	610	684	623	0	0	0	1	0	2
ATG2B	990	688	796	589	581	842	586	387	371
ARFGEF1	1288	1001	1158	1420	1335	1107	1875	1786	1266
ACSM2B	0	0	0	0	0	0	0	0	0
ZFAT	215	231	179	260	203	91	203	246	172
MTFR1	287	260	358	107	115	75	557	554	375
STAG3	153	175	126	23	25	31	26	22	30
FECH	2324	2247	2435	219	248	154	256	68	122
MYO9A	500	334	442	279	249	240	340	202	137
DDX3Y	1862	1611	1714	2020	2420	9965	2574	1842	1913
PFKP	1989	2220	2379	591	501	322	2426	1639	4867
IDI1	2367	2206	2850	672	700	1142	1170	915	1277
SP100	1656	1491	1582	2333	2333	2354	936	2390	713
KLF6	3161	2672	3588	10431	10795	38876	2545	1752	1606
PLPP1	127	149	162	17	10	11	12	9	9
NEO1	101	82	118	4	8	18	333	337	329
TRAM1	3712	3083	3324	2725	2635	1924	3161	1607	3633
PHKA1	120	112	122	1	0	2	102	11	122
TNFRSF1A	4714	5682	4368	4507	4752	1108	1285	1096	633
CACNB1	259	310	260	301	340	187	31	100	25
EVI5	618	468	531	516	530	365	446	569	396
STOML1	107	134	99	78	91	41	89	40	57
PKM	25480	30185	32785	19453	19158	10685	47271	45760	40940
DHX29	658	607	639	483	444	287	715	444	507
DNTTIP2	784	776	883	941	953	1445	2087	1822	1326
METTL22	277	310	324	294	323	455	318	180	478
TP53BP1	880	793	822	224	190	236	1005	627	665
TRO	20	7	13	6	8	9	94	17	87
RRP15	127	131	156	112	120	86	725	174	363
RHOA	13514	13961	13503	17280	18154	11133	11473	8445	8568
DHX8	1276	1395	1337	1247	1284	982	1565	1353	1314
PMS2P4	29	32	38	8	14	10	11	3	3
PRKCZ	27	40	23	36	37	58	40	48	23
ZFY	326	199	285	229	194	308	314	377	144
IARS2	2404	2242	2498	1123	1148	686	3427	1612	2563
SYT1	5	4	7	0	4	5	2	0	0
NAV3	77	41	51	1	0	0	334	4952	273
IDH3G	1181	1493	1208	1606	1809	1148	856	460	752
ROGDI	1089	1501	1031	2259	2382	600	260	163	215
PDZD4	1	0	1	14	19	227	27	75	13
ATP2B3	12	3	6	0	2	0	26	19	40
ROCK1	2228	1590	2133	2378	2335	3424	2638	1890	1756
CBFB	1181	960	1422	1131	1074	628	1593	1235	728
PDK3	410	423	426	244	232	234	101	5	68
HYAL2	176	287	231	165	174	58	333	62	221
HDAC4	310	294	351	1011	964	1072	274	808	252
RASSF1	830	898	731	972	1226	937	387	349	247
FGFR3	3	1	2	3	1	0	28	7	14
IFI35	736	907	901	1074	1219	482	233	5344	170
HEATR6	440	432	436	257	295	148	296	270	158
COASY	1560	1865	1664	1206	1243	579	1209	1243	1867
PLEKHH3	608	755	586	49	38	28	42	104	27
MEF2A	2779	2037	2729	1769	1707	1310	2363	3245	1432
OTUD5	2068	2394	1785	1812	1929	1133	915	1747	988
TFE3	2171	2632	2360	2784	2949	1603	2255	2848	1269
TBC1D25	325	414	330	497	534	481	324	283	324
ACSL4	3081	2259	3555	2070	1906	1820	3679	3482	2484
INPP5A	193	186	210	272	275	196	234	222	145
GPKOW	539	589	536	395	404	179	317	345	219
GRIPAP1	1470	1619	1343	1906	1946	1990	1949	2484	1854
FTSJ1	296	386	395	516	622	498	509	372	418
PRR11	706	577	814	161	127	58	389	5	43
REEP1	11	17	30	0	0	0	30	2	36
ATP11A	2831	2135	2951	4734	4075	2569	1677	1579	1678
POLR1A	919	959	1237	486	440	400	1617	1017	883
LAPTM4A	3278	3548	2908	3856	4128	3309	2872	2331	1996
TTC7A	2224	2643	2335	3570	3357	2037	1574	1572	2258
IP6K2	1918	2029	1698	605	682	676	1213	1288	860
STON1-GTF2A1L	0	0	0	0	0	0	0	0	0
SRBD1	361	315	385	314	277	199	102	92	45
KIF2A	1071	807	1071	493	440	366	1043	615	946
RASGRP2	305	419	225	3397	3598	3080	67	107	61
PSME4	1653	1468	1604	766	797	1310	1638	1413	1514
IFT80	113	87	110	51	56	80	109	30	35
SIRT2	1537	1863	1611	1637	1611	55	141	133	119
ERLEC1	668	724	605	365	355	216	660	582	661
PPP2R5B	226	251	251	653	715	344	284	383	364
PYGM	13	6	8	24	33	115	11	35	23
PITX1	7	7	1	2	1	0	28	256	55
TRPC7	0	0	0	0	0	0	2	0	0
MAST4	47	42	46	11	20	79	394	446	519
ADGRF5	0	0	0	0	0	0	3	0	3
SDK2	4	4	4	13	12	16	4	0	4
ADAM7	0	0	0	0	0	0	0	0	0
NUP133	1004	986	1089	462	495	476	1578	635	657
NUCKS1	7393	6399	8242	1057	1032	881	7355	4758	3332
VPS35	2947	2724	3392	2173	2107	1015	1899	1046	1024
DNAJA2	1233	1190	1255	1091	1125	1167	1534	1761	1154
BCL3	663	834	653	3236	3483	1444	594	2148	234
KCNAB2	502	540	373	5976	6078	5490	8347	6183	8953
ABCC9	0	2	4	0	0	0	0	0	0
GAL	9	18	12	0	0	0	613	781	1895
CLEC2D	496	495	395	298	327	628	246	296	252
FUNDC1	207	260	219	54	63	29	0	0	0
MAOB	0	0	0	0	0	0	0	0	0
RORA	11	5	10	38	53	890	0	5	7
DRD4	20	33	26	6	19	1	0	10	0
TGFBR3	81	41	61	42	32	355	154	12	13
PLA2G10	1	0	0	6	6	0	1	0	0
HES2	0	0	0	0	0	0	0	34	62
ATP1B3	1873	2051	2140	1125	1282	1245	3795	5951	8234
NEDD4	275	187	271	110	104	50	280	267	76
PIGB	161	174	172	159	190	151	201	125	123
MAPK6	1410	1121	1483	585	643	1838	2522	5372	1713
GNB5	63	77	86	50	50	88	75	164	46
RAB27A	225	213	261	1938	1933	873	404	993	431
CECR5	761	922	860	907	981	475	558	204	351
UFD1L	554	648	606	581	626	535	811	586	526
LRP6	313	200	291	1	3	6	78	82	73
GUCY2C	18	23	23	67	81	32	2	0	2
SCT	4	1	0	4	2	0	0	1	1
PHRF1	1481	1790	1712	1545	1494	149	322	363	227
IKBKAP	668	638	642	467	465	455	764	259	377
NUCB2	338	284	301	273	253	238	808	40	548
PFN2	13	9	23	6	4	10	4	2	27
PTPN3	1	4	3	2	1	0	102	28	27
SPTB	3	8	20	39	22	7	4	8	5
DAPP1	413	367	415	1794	1774	517	136	550	89
FGF10	0	0	0	0	0	0	0	22	0
SLC44A1	932	822	778	631	587	450	945	837	497
TMEM260	307	189	252	183	164	65	203	183	257
SMG6	595	570	562	290	270	257	118	180	106
EXOC5	1544	1021	1543	575	523	399	1753	1165	1068
CLTCL1	570	629	565	315	305	104	74	26	46
FGF22	0	2	0	1	1	5	0	8	0
FSTL3	228	274	173	296	352	150	68	64	85
DGCR2	1426	1787	1678	2203	2170	705	992	1241	878
RNF126	492	671	646	1240	1422	645	480	559	434
MNT	785	770	669	1530	1512	2160	199	545	311
ZXDC	686	634	687	1335	1287	766	633	737	545
JMJD6	399	470	430	1263	1394	1802	969	823	712
POLB	444	484	363	201	245	292	180	168	104
ST6GALNAC1	0	2	0	2	2	3	0	0	0
WIPI1	537	477	464	378	414	501	242	571	395
FRMPD1	0	0	0	0	0	1	2	0	2
GBA2	1068	1190	1143	1322	1479	700	1157	1470	1043
NDST1	2981	2934	3287	1528	1393	410	2443	5004	1819
ASNS	162	163	242	24	42	9	12	98	38
AP3M2	286	304	293	51	70	136	646	224	256
CNGB1	0	0	0	0	1	0	0	5	12
ST6GALNAC2	20	39	33	252	259	35	8	73	30
CHAT	0	0	0	0	0	0	0	0	0
PABPC1	30242	29156	26980	37585	36031	26793	30100	14553	23829
TESK2	585	650	476	290	298	188	127	540	157
CFAP20	245	277	237	111	125	328	286	249	178
CSNK2A2	1850	1957	1708	727	787	720	1239	1386	916
PTPN21	26	23	41	3	5	1	259	178	185
EIF2B3	204	225	254	172	195	147	635	107	364
CAMK2A	2	0	1	0	0	1	39	13	13
TCOF1	1214	1311	1567	1227	1068	1480	1323	1020	648
CDC42	6412	6479	7061	8318	7832	5828	5723	4189	3964
OSBPL3	1466	1302	1348	337	317	471	1249	82	336
EPHA8	0	0	1	1	0	1	0	1	0
SLC12A3	0	1	0	9	4	11	0	2	12
RAD18	419	385	409	119	112	59	432	113	89
ATP2B1	2986	2245	2216	1848	1935	7921	1700	1692	791
TRPM5	0	0	0	0	0	6	1	4	2
NCK2	1238	1294	1289	504	507	219	1276	423	705
MAP4K4	7229	6962	6769	4352	4367	3385	12230	3674	3480
MGAT4A	1614	1359	1497	306	352	543	1937	353	648
RPL31	6366	7394	5696	5902	6365	5845	4564	1846	2328
WDR1	7699	8433	7991	7537	7256	4528	9018	7131	6764
SNX13	1394	1146	1327	707	647	488	858	727	765
MS4A12	0	0	0	0	0	0	0	0	0
ARHGAP10	476	506	530	179	136	138	1339	2021	1169
RPS6KA2	290	350	252	115	136	85	2794	7502	5296
ING3	334	269	285	348	339	695	165	212	99
VASH1	1407	1346	1376	937	820	287	2027	45	962
LMCD1	8	4	3	0	0	1	0	0	0
WBSCR22	781	880	781	759	795	761	974	771	829
SEL1L	2484	1655	2325	1937	1812	1126	2492	3455	3748
TRIP13	250	269	323	8	8	9	418	42	97
ATP6AP1	8034	9798	7969	4903	5069	2607	7316	7382	11270
TCF3	1438	1710	1576	1030	963	715	1200	979	736
TRIB2	142	101	140	69	43	301	163	7	38
DAZAP1	2413	2718	2720	2366	2527	1946	2819	3056	2683
MBD3	786	1140	954	549	588	341	643	832	569
HLTF	437	380	468	62	79	87	429	131	105
FAM50A	1084	1355	1191	896	1039	800	1244	1269	1083
FAM3A	430	547	438	401	472	251	306	219	330
CPSF1	2945	3434	2918	1838	1949	1458	2712	1117	1866
MYO3B	5	3	3	0	0	2	1	0	1
CYBRD1	4278	3493	3072	1090	969	278	319	47	284
CDH19	0	0	0	0	0	0	0	0	0
PDCD2	758	882	779	565	657	368	1198	879	790
SLC6A15	0	0	0	0	0	0	0	0	0
RDH11	1250	1273	1430	476	523	229	753	471	1517
PRKACA	2789	3048	3271	5630	5607	2579	1076	581	718
ADGRL1	451	402	368	256	231	194	490	525	616
ACTN1	3891	4057	4411	4017	3898	2480	11360	10604	13746
ZFYVE26	1658	1500	1746	791	767	572	711	1346	606
RPS6KA6	4	1	5	0	0	0	0	0	0
EPN2	305	317	313	30	14	10	63	120	131
PTPN18	5059	6230	5113	7383	7431	2847	932	411	588
LIMS2	0	0	0	1	1	9	9	35	54
ASIC4	5	10	7	0	1	1	0	20	9
SPEG	13	17	14	7	7	15	12	28	385
LNX1	13	29	11	16	5	16	47	14	11
ALDH3A2	580	609	608	824	884	467	261	168	138
TFRC	1414	1239	1573	1204	1377	4293	5084	3032	6885
SREBF1	4040	4936	4439	1424	1451	1305	660	1144	1059
TRPC5	1	0	1	0	0	0	2	1	1
AFF4	2194	1506	1962	1220	1268	3065	2672	4586	2620
UBE2D1	365	252	261	1087	971	603	271	406	143
MPP5	887	719	848	136	121	168	485	349	314
RHOBTB1	1761	1549	1287	38	48	29	145	15	61
SMC1A	3856	3427	4556	2492	2307	1111	3035	1462	1355
HSD17B10	712	855	831	813	816	447	655	431	268
MARK2	1333	1685	1426	3304	3328	1300	1264	993	861
HMMR	788	719	1077	4	2	4	489	13	66
CHFR	1841	1956	1864	1658	1750	1316	1449	1237	1768
TRHDE	0	0	0	3	6	1	173	67	156
P4HA2	132	108	126	8	23	28	235	369	943
FCGR2B	720	822	575	79	99	46	110	19	296
NFATC3	921	699	798	535	492	353	868	707	452
TRNT1	292	255	300	169	135	89	266	174	152
ACADVL	4445	5806	4408	5162	5914	4057	3034	1941	3753
STK10	4215	4774	4338	8974	8571	6801	6748	8127	11036
FBXW11	1276	1148	1353	728	734	468	1876	1483	1141
ACAP1	351	428	338	1192	1322	1736	6	23	13
CRMP1	54	49	48	7	5	5	119	62	206
EVC	112	123	156	50	44	18	255	193	359
DERL2	648	718	743	402	514	393	348	331	226
SIDT1	201	220	130	37	58	217	0	1	5
NDE1	683	640	636	811	810	137	66	107	129
MRVI1	153	173	172	332	246	34	8	2	0
TMEM38A	11	6	9	138	130	43	5	2	5
AP1M1	1545	1995	1601	2144	2220	1066	1090	903	824
PVR	347	318	381	403	404	158	797	1444	890
XRCC1	664	898	636	467	512	223	1295	1271	1039
SCARB1	4244	4605	4116	599	692	216	2964	911	2523
CYP2W1	1	1	0	0	0	4	1	9	2
MCM2	1583	1557	2007	42	54	79	1871	505	313
MOV10L1	0	2	0	0	0	3	2	7	0
PANX2	15	34	16	126	142	109	30	374	78
SELENOO	666	789	652	1038	1217	1017	244	259	251
TP63	2	0	3	5	0	1	27	9	76
ALPK1	883	900	720	646	737	510	211	1550	330
LLGL2	324	421	340	201	174	262	281	302	214
PDE8A	708	655	693	391	430	578	468	451	637
CLCN4	188	167	185	115	103	21	75	47	38
NLE1	172	180	176	69	108	46	185	48	91
SDHA	2964	3247	3290	1668	1680	905	1428	1012	1343
SMARCE1	595	597	573	386	465	323	619	412	201
FNDC8	0	0	0	0	0	0	4	1	0
GSDMB	208	234	195	102	99	295	124	145	182
KDM5A	1975	1614	1717	1509	1530	1351	680	867	480
ADAM11	22	33	12	10	18	13	16	53	27
PPP2R3A	94	79	96	18	15	20	183	298	333
FERMT2	247	190	277	3	0	2	705	138	136
ABCB11	22	33	19	0	0	2	0	1	14
DHRS9	2169	2462	1492	100	98	41	94	19	124
PTGS2	75	33	85	2205	2325	3123	83	1011	17
IGF2BP2	3394	2945	2873	413	387	154	1083	1061	2114
MAP3K13	114	106	128	179	249	122	143	102	117
ST6GAL1	4587	4352	3862	1240	1116	910	720	284	649
TBX21	0	1	0	69	74	227	84	474	205
VDAC1P1	42	40	36	23	10	16	96	38	45
FRY	98	69	93	1113	1015	927	580	558	915
PICALM	4011	3374	3499	5597	5592	4669	4434	3406	6009
NSF	1056	1060	1180	701	701	78	233	219	432
GLI2	24	22	13	1	0	0	0	0	0
CLASP1	1566	1327	1390	680	697	929	934	719	618
MRPS34	1179	1423	1274	784	711	252	686	457	543
NOTCH3	82	91	60	10	29	18	18	70	46
CLNS1A	1007	1081	959	994	991	587	928	615	794
PPP2R2C	0	2	0	0	0	0	0	3	0
TEAD2	43	56	33	4	4	1	33	47	53
EED	435	442	464	147	188	157	480	243	270
CDHR2	8	1	9	15	15	11	16	25	18
SNCB	0	0	1	0	0	0	79	355	280
TSG101	965	940	785	679	730	553	814	790	539
NCBP3	1174	1113	1174	1212	1299	1024	868	659	650
ATP2A3	2182	2617	3079	1915	1997	2278	682	452	1178
CA12	0	0	4	0	0	0	7	184	14
MGLL	290	317	384	265	287	207	475	4118	3060
NTN4	0	0	0	0	1	1	0	6	0
BCS1L	358	403	367	229	167	110	322	54	186
NUAK1	560	499	564	8	9	15	108	136	40
DPP8	960	649	917	897	893	352	723	844	469
SLC24A1	528	505	426	148	114	78	132	122	179
ZNF532	956	879	819	220	217	338	840	1286	465
SCARF1	786	926	858	611	681	69	17	55	27
LMAN1	1353	946	1222	573	493	461	2566	1013	3169
HACD3	1548	1417	1718	131	162	96	1285	484	1037
IPCEF1	1107	1017	1088	696	823	548	941	93	109
ZZEF1	2127	1982	2271	2516	2390	2171	970	1122	755
NOX3	0	0	0	0	0	0	0	0	0
ENO1	24608	31012	31770	15553	15946	9177	19080	22593	16499
SLC12A1	1	0	4	0	1	1	1	9	10
MYDGF	2436	3038	2527	1033	1092	562	1729	1265	1957
ANO8	620	745	603	714	700	416	212	96	266
TUBE1	137	107	126	47	58	102	172	1418	370
ARHGEF10L	926	1135	928	2519	2352	1021	765	470	409
TXK	75	40	47	16	27	263	17	97	71
WSCD2	1	0	2	0	0	1	5	0	0
KCNQ2	0	0	0	0	0	0	0	0	0
TACR2	7	7	2	9	6	12	16	12	6
ACTR6	302	244	298	146	137	141	407	327	227
TIPIN	90	117	143	35	24	34	245	66	47
SRI	287	369	309	402	451	289	402	217	393
EIF4G3	1904	1542	1919	1385	1441	987	4518	3297	3335
NUP37	273	263	258	77	63	52	226	25	67
SEMA3A	2	0	6	12	8	6	29	3	18
GTSE1	1157	1135	1433	4	4	8	424	6	29
SEMA3C	6	5	4	282	248	148	334	393	815
TTC38	611	698	674	419	378	370	426	188	284
ACAT1	689	812	767	176	190	165	482	142	291
GRAMD4	4175	4575	4836	1188	1256	817	2444	500	918
CELSR1	790	784	733	14	16	58	2983	1223	1002
WNT8B	0	1	0	3	0	3	2	16	32
ZNF638	2006	1679	1854	1080	1137	956	2590	2253	1816
SLC25A40	532	513	595	541	491	280	766	832	776
TIMM21	278	310	318	111	120	64	432	141	170
ADD2	0	1	0	183	160	26	91	6	20
FGF4	0	0	0	0	0	0	0	0	0
RASAL2	1247	993	1152	75	65	56	2709	2467	2432
VPS9D1	249	426	307	511	570	382	146	482	228
ZNF37A	122	103	94	144	192	167	243	490	134
MARK3	1426	1567	1451	1364	1495	1502	1627	3206	1602
SLC25A3	11394	13103	11385	4161	4491	5591	7000	3059	4968
FNDC3B	642	430	604	1193	1159	1171	3309	2458	2253
FOSL2	1251	1297	1090	16888	16379	19842	1715	5957	2420
CACNG5	1	1	0	0	0	0	0	2	7
CACNG4	0	4	0	1	0	0	0	3	1
FRYL	1604	1249	1520	840	796	1431	1263	1170	747
TMEM131	2121	1794	1926	2049	1894	1039	1119	1423	1170
FSCN1	21185	26668	30818	413	436	172	8481	6592	5729
ACTB	135017	159072	161073	146907	148879	73834	98843	43801	72958
MOCOS	5	12	9	2	2	2	14	26	6
PLD1	1024	933	849	271	303	213	121	282	66
ATP12A	0	1	0	0	0	0	0	0	0
WDR62	297	412	530	60	50	53	404	27	54
DLG1	611	581	647	601	580	671	724	500	383
RAB7A	9986	10014	10423	7433	7193	3254	5692	5277	5581
BCAP29	612	534	548	424	421	187	390	291	270
SEC31B	365	458	249	434	506	689	731	248	873
SART3	1339	1262	1398	836	876	493	1346	1569	1056
ARHGAP15	416	414	362	483	413	507	399	379	174
TUBA3D	7	7	11	10	11	6	11	6	18
PAX2	0	5	1	0	0	0	0	0	0
EXOSC7	299	351	324	153	175	108	206	136	165
KIFAP3	309	271	262	91	88	64	237	117	132
MKRN2	691	693	728	412	377	322	485	561	433
MCM6	1689	1684	2169	120	121	151	1585	533	326
REXO2	170	129	188	58	48	63	158	47	87
RBM7	282	215	300	238	229	388	225	258	99
RBMS2	1329	1350	1053	366	304	229	229	108	227
BAZ2A	3934	3644	3828	3806	3514	4487	2382	4110	2538
PTPN23	1744	2027	1804	1376	1235	800	1157	1044	1123
MLH1	880	933	987	495	417	251	803	623	447
UNG	448	480	541	48	54	32	804	242	197
FMO4	55	52	32	16	35	9	54	20	25
KLHL20	311	261	328	247	217	151	363	344	295
RGS11	0	1	0	0	0	1	2	8	1
SLC46A1	286	334	301	39	35	10	42	10	25
PLXNA2	297	261	308	234	222	198	130	154	82
SPAG5	773	784	1022	17	28	251	656	176	162
ANKRD13A	1526	1303	1353	1988	1948	1151	555	191	343
TPD52	145	114	174	4	6	90	112	25	35
ACACB	138	158	167	242	189	257	89	55	49
TRAF4	270	353	343	123	150	383	391	192	228
PAG1	1438	990	1494	1587	1541	2007	1464	1842	786
GPATCH1	295	315	223	203	244	78	111	62	53
ICAM3	38	31	31	334	366	210	4	12	15
NT5C2	985	850	864	1148	1057	634	632	1093	428
MCAM	18	28	33	1	7	6	3	1	4
GPC4	254	228	194	29	24	4	12879	2819	16300
MBNL3	453	252	468	696	665	375	182	12	77
CAMSAP3	3	7	0	5	5	0	26	109	95
RAP1GAP	19	12	13	1	2	5	233	342	755
XAB2	1586	1852	1405	1660	1757	1375	900	900	844
ARHGEF1	3389	4400	3519	11420	12323	8923	3103	1239	3861
STXBP2	880	1183	789	5345	5971	2937	920	681	1013
MAP2K7	993	1175	938	1268	1292	914	627	826	572
NMRK2	3	3	0	0	1	2	0	1	3
DGKD	750	769	781	2128	2319	3201	1162	646	3267
CTTNBP2	1865	1423	1559	7	14	40	8	8	18
ACTL6B	0	0	0	0	0	1	0	0	0
RARB	3	2	0	3	1	1	1	0	1
TOP2B	3536	2950	3469	2366	2467	1798	2534	1677	1477
TM9SF3	3580	3165	3672	1996	1845	1672	4238	1370	2854
NFKB2	738	933	732	2356	2547	2746	2334	2449	1919
UBE2T	173	210	219	5	7	1	571	18	66
PPP1R12B	395	342	386	365	335	389	558	410	811
DNAJC10	1993	1625	2527	1545	1633	1350	2601	1446	2218
GTF3C1	2192	2397	2308	1453	1314	776	2682	1531	3122
IL4R	2470	2813	2519	2786	2730	1907	1585	1154	1274
USP33	1461	1169	1381	1093	1077	821	1098	1079	844
PAK3	0	0	0	0	1	2	0	0	0
CAPN6	0	0	0	0	0	0	0	1	0
DCX	0	0	1	0	0	0	0	0	0
SNRPA	1262	1706	1501	897	1004	303	434	173	366
SPAG6	0	0	0	2	0	1	51	65	60
EXOSC5	124	148	164	169	218	108	260	201	210
DYNC1I2	1758	1735	1818	996	992	506	1458	573	820
APBB1IP	2757	3270	2724	4960	4968	1393	2929	519	3231
LRCH4	623	875	650	1627	1727	680	355	243	380
FAM76B	369	309	347	509	683	659	268	270	82
SIRT6	533	691	591	612	658	236	658	484	391
TYR	0	0	0	0	0	0	0	0	0
POLD3	581	493	639	428	446	151	837	525	283
ACTN2	7	6	4	6	1	0	0	10	76
CAPZB	9076	10337	8955	6462	6755	3604	6236	3305	3890
GPR137B	934	919	680	299	261	169	663	388	470
NAALAD2	26	20	6	7	7	20	39	15	35
JADE1	378	339	424	471	489	337	367	68	376
SLC25A43	337	308	373	286	273	129	268	243	169
UBE2A	1119	1121	1131	825	980	1115	1575	1045	912
FGFR1	2483	2820	2208	119	125	80	1241	2055	2664
FKBP6	4	4	3	1	0	3	0	0	1
SMC1B	0	4	6	6	6	18	43	11	9
FBLN1	56	48	34	0	0	0	19	3	9
ITGA8	1	4	4	0	0	0	1	0	0
CST7	134	172	133	94	95	242	0	6	6
MAP2	2	0	2	0	0	1	28	5	6
PIAS2	980	971	890	179	195	322	607	243	223
AMPH	1	0	1	14	15	14	5	2	11
ARAF	1503	1914	1630	2230	2379	1968	709	570	644
MCCC1	1105	1043	924	295	285	191	348	167	399
LAMP3	34	32	48	5	6	3	3	1101	58
FAP	4	1	1	0	0	3	973	116	630
NEBL	0	0	0	0	0	0	6	8	80
ACER3	1833	1511	1985	1215	1262	870	287	353	675
UBE2K	1653	1482	1728	1044	1022	685	1746	1351	1109
PIK3C3	896	788	773	692	700	336	841	1107	724
N4BP2	761	564	743	226	205	286	336	419	196
TIGAR	479	452	621	318	323	320	121	59	127
TULP3	503	470	439	57	82	54	152	81	72
SYNJ2	92	92	169	39	36	121	4651	1479	3919
ADCY2	0	0	0	0	2	0	0	0	0
PPP2R5C	2029	1865	1769	1817	1799	2187	1591	1515	976
PMS2P1	88	120	86	70	85	64	83	70	29
RBFOX1	0	0	0	0	0	0	0	1	0
GNB1	6893	7435	7953	8297	8385	4796	7720	5406	4716
HOXA9	0	1	2	17	21	14	278	173	228
EDN1	7	8	3	7	10	32	6	1	3
MLLT10	1350	1288	1324	870	865	833	631	607	322
ZCWPW1	125	141	114	203	215	330	80	110	38
ADCYAP1R1	0	0	0	0	0	0	0	0	1
FGF20	0	0	0	0	0	0	0	0	1
P2RY10	6	2	2	30	19	91	0	0	0
ITM2A	216	215	208	33	13	113	3	0	1
NRDC	3228	3064	3125	2168	2215	2034	3670	3371	3503
VDAC3	1744	2001	1811	844	919	597	1980	763	1064
PCM1	10410	8731	9200	1306	1300	1389	9175	4209	7824
TNRC6C	214	173	253	124	95	168	128	135	114
CBFA2T2	871	734	771	665	551	443	451	1031	463
BRINP1	0	0	0	0	0	0	0	0	0
ITCH	651	491	601	543	564	1180	1264	1290	1049
PKD2L2	8	2	4	6	12	18	10	1	13
TP53INP2	564	599	638	354	343	2144	276	938	458
SDF4	3037	3839	3381	2978	2987	1502	3419	1928	4108
MYH7B	40	74	52	26	51	30	11	42	22
BPIFB2	0	0	0	0	0	0	0	0	0
TP73	9	9	8	11	8	0	190	31	37
TOLLIP	1894	2199	2077	1765	1695	545	1881	2291	1834
UBE2D4	76	88	95	67	73	61	110	46	66
CLUL1	0	0	7	0	0	0	0	1	0
RUNX1T1	3	0	0	0	1	0	0	0	0
CDH17	1	0	0	0	0	1	16	3	2
THOC1	557	519	517	325	330	543	577	234	322
FKBP7	33	31	43	8	4	4	59	2	25
OSBPL6	357	297	321	2	5	0	24	56	25
SLC1A3	623	555	659	40	41	39	2203	1803	1334
XRCC5	4949	5077	5634	3883	3792	2163	7512	3838	4013
LXN	90	100	89	36	35	27	0	0	0
SP140	51	47	84	208	169	222	26	16	7
MKNK1	2534	2757	2885	991	1040	774	751	993	801
TNS1	299	267	239	237	181	185	662	793	126
REXO1	683	803	717	1162	1155	934	524	703	457
SAR1A	1297	1211	1338	931	1068	1790	1797	976	1250
CDC14A	229	157	191	226	195	318	131	96	53
RAPGEF3	32	23	17	19	9	26	53	46	66
CEACAM1	6	13	4	12	11	4	3	10	10
SENP1	388	333	354	212	221	111	164	132	78
DUSP13	1	0	0	0	0	1	30	1	171
CIC	2850	3403	3151	4924	4559	3113	1606	2354	2012
LIPE	27	26	26	18	25	17	21	4	4
FDFT1	10334	11395	10624	1317	1351	734	3441	1601	5379
PAFAH1B3	115	196	138	34	38	30	90	29	16
OPHN1	255	218	243	25	22	49	114	108	130
AFM	0	0	0	0	0	0	0	0	0
KIF22	916	1089	1137	221	212	260	738	89	141
SCGN	4	0	2	0	0	0	0	0	0
CARMIL1	445	409	437	60	71	46	93	14	62
PGM1	513	590	672	463	479	195	42	7	62
DDX1	1205	1291	1399	657	595	345	1266	841	553
DNM2	6958	8469	8006	7373	7185	4880	3543	4512	3534
EPB41L2	1636	1356	1609	603	569	471	3387	1202	3267
RIMS1	0	0	0	0	0	0	80	0	17
MOXD1	3	2	0	0	1	2	4	2	6
STX7	3481	3023	2751	1619	1833	937	971	406	518
RABL2B	362	413	377	307	350	237	447	505	447
KEAP1	1080	1298	1116	643	642	261	1104	1542	753
DDX43	8	4	10	24	27	17	3	4	6
PTPRH	16	22	19	2	2	2	97	369	103
DCT	0	0	0	0	3	2	0	2	11
SLC35C2	1026	1270	1045	816	884	724	1379	985	919
CRYBG3	325	174	356	392	350	347	449	368	267
EPHA6	0	0	0	0	0	0	0	1	4
SCTR	25	41	16	0	0	0	1	0	0
RFX3	335	209	233	134	143	140	294	815	268
RIF1	1052	770	1172	689	611	750	1465	1548	603
RAB21	1196	1095	1115	1096	1161	1249	1229	1791	851
SLC4A4	1	4	0	0	6	16	48	4	37
SMARCA2	3015	2773	3010	2835	2860	2080	2699	3054	2441
SESN1	1689	1666	1279	180	187	364	1443	623	520
MID2	0	1	0	1	0	7	50	175	164
PIH1D3	0	0	0	0	0	0	0	0	0
COL5A3	2	4	1	1	0	24	169	126	2662
SRCAP	47	75	80	96	90	100	77	17	30
PUM3	309	320	428	217	218	172	1440	555	821
CPB2	1	0	0	0	0	1	2	1	0
CHRNA3	0	0	0	0	0	0	2	3	3
KCNN2	1	0	0	0	0	0	66	181	127
CNOT4	601	454	574	436	388	271	439	677	391
PSEN1	2959	2946	2851	2512	2432	1474	1943	3477	1816
CPOX	1085	1010	1147	389	394	114	346	146	329
CLDND1	900	819	894	360	385	521	635	558	494
MOK	28	39	28	14	25	25	46	35	49
HSP90AA1	9726	9480	13341	5710	5761	5861	21528	13073	15186
RBL1	305	222	320	81	87	74	546	148	110
DLGAP4	805	861	804	1011	951	457	1692	1219	1606
IGSF9B	0	1	1	0	5	11	0	0	0
CROCCP3	119	132	135	73	84	70	67	18	26
NDC80	596	561	731	3	1	22	453	4	22
AP4E1	572	424	584	358	364	164	659	876	468
RSBN1	478	384	520	489	503	315	447	637	297
MAGI3	172	168	220	31	28	35	123	45	29
CXCL2	16	17	11	107	113	5428	30	589	61
AFP	0	1	5	0	0	0	0	0	0
COL4A4	3	3	4	2	2	16	115	6	26
TCF7	17	28	25	45	47	863	31	53	34
OSTM1	824	743	932	1001	966	573	2157	2266	1776
CDH7	0	3	0	0	0	0	0	0	0
IMPG2	4	10	14	4	13	9	7	3	4
PCNP	2006	1621	2017	1459	1487	1745	2078	2716	1203
EXD2	525	525	557	119	125	41	166	218	156
ARG2	53	60	67	7	13	8	12	7	27
MEF2C	6635	5129	6034	2071	1934	739	2649	142	547
PTPRC	6454	5218	5987	25189	25217	16775	3840	1822	2959
CACNA1S	0	0	0	0	0	0	1	0	3
PKP1	0	0	0	0	0	0	1	1	0
UBA5	522	450	483	215	195	161	879	69	384
STK17B	1360	949	1474	8574	9128	10712	820	747	405
CDC14B	518	408	411	32	23	40	131	113	95
ZNF510	305	231	286	83	76	67	179	168	131
LRP2	1	0	0	0	0	0	0	0	1
ZNF506	212	142	192	107	102	115	154	65	147
JMJD4	20	42	40	11	18	11	60	28	24
DUSP12	325	390	347	219	240	173	359	286	288
AACS	806	892	1000	169	181	149	264	324	407
KIAA0141	2452	2779	2075	1895	2074	1247	962	514	703
CADPS2	3	2	1	0	0	0	10	4	3
PCDHB4	8	5	13	0	0	0	10	4	13
PCDHA6	4	3	6	0	0	0	0	0	0
PCDHGA2	0	0	0	0	0	0	13	2	3
HSPB11	347	406	394	147	173	102	646	502	185
PHLPP1	570	519	518	136	159	122	510	926	448
ATP8B1	24	23	27	27	20	20	319	56	68
IL12RB2	1	2	0	1	3	16	439	170	500
SMARCD3	185	225	119	1609	1777	833	96	283	117
WDR70	687	808	633	430	426	328	343	135	156
FYB	3269	2215	2323	9104	8500	4824	301	61	56
MPP4	0	0	0	0	1	0	1	4	8
STRADB	555	517	561	147	179	136	371	217	185
BZW1	2299	2119	2676	1735	1874	2454	5265	5607	4752
PGR	0	0	0	0	0	0	116	37	71
C1QTNF3	10	23	13	9	10	15	22	0	10
ME2	1466	1335	1602	1726	1657	1010	1513	1500	1180
C5orf22	563	410	520	268	284	112	519	787	319
CCNT2	961	687	853	853	892	1179	1120	1199	740
FAM135A	508	371	543	282	246	165	371	261	203
COL19A1	0	0	0	0	0	16	9	1	4
EPB41L3	3010	2591	2703	3013	2840	2182	584	341	428
COBLL1	98	60	61	12	10	103	0	0	0
DLG3	0	1	2	5	13	45	325	45	26
KCNK2	0	0	0	0	0	0	0	0	1
SERTAD4	0	0	0	0	0	0	0	0	0
TRAF5	197	152	166	61	84	376	80	9	276
MRPL22	477	461	505	184	188	135	255	206	146
GEMIN5	365	280	320	195	148	57	494	236	196
OPRK1	10	6	9	0	0	0	0	0	0
NFE2L1	3939	4084	3788	1791	1716	577	3747	10941	3551
SEMA5B	0	0	0	0	2	0	1	1	1
GSK3B	1913	1591	1960	1469	1388	720	1351	1591	1015
ITGB5	4091	4584	3580	154	136	64	11453	1720	3022
ERC1	1155	902	1089	738	692	590	271	500	229
XPO1	4322	3484	4509	1727	1753	1320	5765	2987	3050
LINC01587	1	1	1	0	0	0	0	0	0
RNF13	2567	2318	2054	1349	1433	972	1024	2506	1748
TRPM3	8	7	7	0	0	0	5	12	0
PALB2	274	240	295	144	125	57	395	301	140
DOPEY1	381	292	327	337	303	385	303	435	163
LYRM2	795	618	801	316	322	249	937	918	516
BCKDHB	188	218	211	57	74	65	106	9	56
KAT6A	1625	1244	1579	1592	1477	1693	1691	2094	963
ZCCHC6	1423	985	1120	2229	2140	1464	3441	2064	2548
ULK2	879	831	808	997	969	590	96	84	48
GRHL2	0	0	0	0	0	0	0	0	0
TNPO1	2710	1876	2825	848	783	719	3222	2615	3326
PLOD1	2915	3657	3194	1991	1934	970	3203	1368	2508
P2RX5	0	3	3	23	19	92	35	7	62
ITGAE	175	197	215	215	214	197	346	138	1033
DIS3	810	693	825	538	541	515	1207	886	721
PIBF1	148	115	168	176	108	154	194	187	130
TDRD3	239	205	190	192	191	147	204	131	153
AC000111.6	0	0	0	0	0	0	0	0	0
NUFIP1	89	110	113	58	57	64	149	43	71
PDS5B	1119	895	1094	635	654	731	671	458	319
OXCT1	197	180	219	87	57	136	219	16	108
RRAGB	344	328	277	181	204	186	235	165	126
EPYC	0	0	0	0	0	0	0	0	0
CYLD	1266	1166	1028	1742	1773	2574	712	1230	366
SLC27A5	70	104	120	19	16	19	29	21	26
ZNF324	148	198	185	133	106	119	210	165	168
ZNF671	162	197	160	114	112	54	181	79	145
ZNF416	66	71	52	20	8	12	73	62	45
ZNF586	179	221	163	216	206	147	145	71	109
ZNF446	56	50	45	53	68	39	42	16	42
ZNF264	471	456	494	410	385	145	424	491	413
RPS5	5524	6775	5218	3341	3338	3261	5233	2264	3144
FAT1	26	26	46	0	2	0	8276	1858	3354
YTHDC1	1677	1614	1579	1489	1782	759	683	715	466
CHMP2B	628	520	575	654	701	621	395	417	400
SMAP2	3956	4274	3171	9107	9136	6380	29108	15643	18437
PPIE	671	739	667	412	550	243	2787	2866	1773
ZMPSTE24	888	799	895	586	622	309	21202	11745	15043
STARD7	2405	2535	2545	1625	1648	1191	2661	1289	1913
NOA1	772	802	603	703	720	222	202	131	167
REST	1446	1027	1328	594	553	574	1292	1122	792
HAL	16	13	4	428	438	408	15	9	21
SSH1	3778	3250	3859	1323	1235	2062	936	1970	372
GSTP1	2723	3611	2923	4731	5036	1870	1395	675	1158
APLP2	24613	24627	22248	28817	28639	15716	44365	27667	73697
FAM234B	224	191	212	67	73	49	297	165	199
SLCO1A2	0	1	0	0	0	1	0	0	0
WBP11	2161	2081	2295	1829	1878	2063	987	717	680
EIF3I	2202	2498	2187	1560	1739	1410	2669	2640	2402
NKAIN1	2	3	4	0	1	0	7	41	10
COL16A1	6	9	8	3	0	0	0	4	0
TXLNA	1588	1724	1793	714	646	491	2217	2358	1736
APOB	0	0	0	0	0	0	0	0	0
NCOA1	965	762	742	1913	1854	1525	380	993	285
AGBL5	438	577	437	160	177	86	190	130	130
EFR3B	4	1	6	5	8	3	318	64	61
KIF3C	870	940	926	107	76	51	232	43	60
RAB10	3198	2856	3452	3707	3491	986	2726	2915	2393
GCKR	0	0	0	0	0	0	0	1	0
HADHA	6862	7756	7031	5006	4927	2686	3755	2680	4438
MAPRE3	31	38	30	213	252	101	77	18	84
CAD	1164	1216	1434	306	297	190	1613	607	817
CD59	4741	5131	4130	154	141	115	1761	829	737
CD82	245	315	215	557	509	377	1994	5391	2403
BCORL1	938	900	812	505	417	156	181	454	300
ATRX	2247	1549	2145	1340	1220	1063	1490	895	638
AK6	125	161	153	58	51	11	3	9	0
MYNN	151	151	130	134	214	205	176	124	93
MECOM	8	4	2	1	0	0	0	0	0
SCAMP1	874	611	784	656	595	252	595	332	463
PREP	744	832	874	587	602	424	1402	441	925
HACE1	417	408	463	131	134	121	323	108	138
SEH1L	446	425	477	278	284	360	969	661	586
WDR47	386	329	388	300	366	236	563	312	463
WDFY1	1479	1225	1469	1798	1612	1517	1156	2568	1565
OVGP1	27	36	10	25	35	38	55	55	146
SLC25A24	1630	1245	1780	811	842	73	148	184	240
MAP3K4	541	546	566	428	489	562	1612	2040	1172
PILRA	1399	1685	1059	3924	4007	2032	61	347	49
IGSF9	1	3	0	3	3	37	2	1	7
ABCB1	10	4	4	10	6	64	1078	1677	1919
ZNF213	514	670	541	467	466	67	185	291	191
AKR1B1	2885	3754	2756	661	662	400	972	427	2281
CPNE3	2264	1610	2072	1282	1208	553	1219	797	543
RRN3	565	517	591	384	454	326	242	392	276
CTTN	124	163	142	95	82	47	1458	4103	3035
WNT11	10	24	4	3	4	7	0	1	24
MTIF2	832	798	818	329	429	353	821	820	610
DDHD2	691	562	606	213	254	326	634	167	330
TTC39A	11	20	15	10	2	18	16	15	24
EPS15	7040	5877	5652	1670	1524	967	1144	1125	811
ORC1	321	311	396	2	5	23	393	28	54
MGST2	879	980	769	262	264	144	582	92	432
CHERP	1027	1100	1186	916	751	366	508	689	372
ATG16L1	385	380	428	453	489	114	252	223	218
USP40	951	949	880	243	305	298	798	687	631
POMGNT1	370	477	391	260	210	154	1892	847	1454
RAD54L	159	152	196	2	9	11	364	73	20
MAST2	1174	1304	1521	483	420	351	1322	977	1379
DNAJA1	2207	2377	2886	1883	2165	2792	5126	3188	3544
B4GALT1	3163	2980	2827	2758	2578	3740	1906	3761	2609
CHMP5	1236	1218	1144	660	727	424	1938	3815	1578
NFX1	1385	1390	1470	633	644	781	2123	1335	1216
AQP6	1	2	0	0	0	0	0	0	0
DIMT1	452	422	490	323	345	343	657	310	471
IPO11	299	231	330	78	82	55	313	117	144
FOLH1	0	0	0	1	0	0	9	0	0
EIF2AK1	2162	2317	2218	1725	1666	1018	1629	1445	1298
NME8	138	156	90	93	143	103	1	0	0
EPDR1	58	52	62	18	14	4	225	50	183
SNX10	460	312	457	1569	1582	944	227	2251	164
SEPHS1	831	745	905	323	336	195	595	390	225
MRPL28	928	1235	1056	667	756	354	553	528	452
HBQ1	5	3	3	0	0	1	0	1	0
ITPKC	172	212	108	259	251	106	143	587	207
CEACAM6	3	2	0	0	0	0	3	0	0
FAT2	99	64	65	30	22	9	18	29	27
RBM22	1693	1763	1638	1403	1531	1357	1162	1484	676
TMED2	1834	1768	2154	1430	1426	1101	2811	1688	1953
ERO1B	255	225	184	166	166	258	479	409	608
ZFAND6	1589	1598	1678	1032	1034	1155	1356	2709	856
HSD17B2	0	0	0	0	0	0	0	0	0
TXLNG	289	240	248	229	233	324	295	317	188
PPEF1	1	2	1	8	8	6	0	0	1
LAT2	1340	1582	1427	4414	4377	2023	5669	1736	7195
HUWE1	7568	6624	7997	2969	2684	2184	4643	8143	5283
ZW10	402	398	465	176	190	69	399	164	188
ALG9	86	93	96	13	27	40	37	21	18
MYBPC2	0	1	0	5	0	13	0	0	0
NOX4	0	0	0	0	0	0	0	0	0
ACOX3	329	400	321	230	230	169	340	290	480
MTMR2	585	538	626	127	124	110	862	451	536
PPP1R15A	1094	1338	1053	7705	8132	18858	3396	11238	3532
HSD17B14	1899	2438	1831	2	2	2	83	206	165
TRIP6	604	824	674	155	156	64	992	1370	695
ACHE	0	3	3	0	0	2	5	2	19
FTL	130604	159538	129852	55511	58704	43455	85739	226949	146982
SRRT	2164	2452	2424	1989	2121	2081	2806	1611	1526
BAX	1384	1893	1506	1253	1273	769	810	1031	466
NLK	974	899	1021	259	215	130	951	462	339
PIGS	2122	2495	2037	1488	1638	781	1369	451	1064
ADAMTS2	7	7	15	3	13	22	700	890	1282
TMPRSS11E	0	0	0	0	0	0	0	0	0
ATXN7L3	2243	2433	2092	2505	2449	1685	2264	3626	2031
PGS1	838	945	749	1500	1482	1414	528	803	497
PSMC5	903	1362	1130	722	750	611	1136	441	751
UIMC1	480	515	411	859	881	888	337	435	260
CETP	1	0	3	11	15	14	5	17	4
MMP2	4377	5196	4148	3	5	1	499	19	179
MT3	0	0	0	0	0	0	0	0	0
LPCAT2	1762	1364	1868	1692	1677	647	842	293	467
GNAO1	1	0	2	23	12	16	0	1	1
OGFOD1	189	172	196	197	226	70	580	719	406
SH3BP2	3203	3598	3214	9812	10490	8966	4979	10878	5153
NOP14	360	396	428	329	324	247	538	327	453
ADD1	4462	4728	4317	4045	3804	2765	2242	2597	1660
L2HGDH	163	150	202	18	21	29	124	55	30
TXNDC16	236	209	198	221	228	151	178	18	38
C14orf166	1105	1212	1134	818	919	759	677	598	420
NID2	26	23	31	3	6	13	7	13	4
GMCL1	452	326	443	364	332	262	481	216	238
SF3B2	3748	4446	4047	3945	4131	2725	4412	4053	4342
KLHL42	169	166	194	195	228	93	1224	330	446
GNAS	21330	24340	21249	10798	10720	6367	6862	6318	5519
DNM1L	1745	1586	1865	909	927	946	2271	2000	1558
PTHLH	2	0	0	0	0	0	3	1	1
PHACTR3	0	2	0	12	3	2	192	34	18
ERGIC2	395	366	368	173	198	123	1225	842	618
TFAP2C	237	234	268	0	0	0	41	169	46
AURKA	1157	1216	1389	38	48	21	915	209	581
CASS4	215	197	186	151	149	172	1551	632	3015
PIR	100	118	126	3	4	1	56	87	60
AAMDC	40	54	42	14	15	10	10	6	6
RFX2	91	145	128	267	258	200	500	703	612
METTL2A	178	180	195	75	51	41	259	113	160
SULT2B1	2	2	0	0	0	1	0	2	1
ALG6	245	219	254	173	157	148	243	67	109
CNOT3	1571	1876	1687	1210	1246	330	682	694	677
GP6	28	19	25	49	35	3	0	0	2
PTPN4	154	117	146	141	137	293	62	27	108
DDX18	1187	1060	1270	1035	1002	1089	1393	793	641
KHSRP	7360	8685	8234	3365	3078	1374	3746	3375	3651
GNA11	382	455	424	142	135	38	379	278	278
ASAP3	9	9	10	16	17	6	0	29	0
EDEM2	1206	1417	1134	832	926	529	373	1008	535
DNMT3B	346	342	374	11	22	14	45	31	26
TPX2	2465	2560	3017	8	10	18	1101	23	143
FER1L4	28	10	7	0	4	9	13	18	10
PDRG1	228	298	232	104	111	76	354	338	221
EPB41L1	727	702	802	0	2	2	205	63	256
SLC15A1	0	0	0	0	0	0	0	0	5
DOCK9	79	73	104	20	11	191	35	134	58
ANKRD10	2028	2099	1770	1135	1371	1759	2709	3430	3439
TGDS	281	232	265	123	90	53	233	305	270
DOCK3	222	242	151	0	3	10	154	185	1010
C3orf18	163	211	142	14	18	40	3	16	54
COQ9	448	536	506	392	386	155	539	537	434
TMEM40	12	8	11	29	23	20	0	0	0
KIF9	49	61	38	26	26	48	80	31	30
ARHGAP28	4	0	3	0	0	0	0	0	0
CRLS1	443	447	476	640	688	232	205	109	126
DEFB127	0	0	0	0	0	0	0	0	0
PPP1R13B	264	225	294	35	52	116	484	246	275
ATRN	2129	1910	1905	1036	927	641	873	496	684
SMOX	1334	1652	1371	169	166	283	801	2427	1305
FKBP1A	2919	2925	3157	4054	4167	2520	2325	888	2801
NSFL1C	1532	1818	1539	1204	1132	820	400	274	303
SLC4A11	15	21	28	13	12	2	54	18	112
C20orf194	1034	998	909	485	517	611	539	237	438
ZNF343	109	109	105	73	63	46	88	109	49
EBF4	3	1	0	3	5	5	0	21	5
CPXM1	149	173	109	21	17	15	28	47	13
MAVS	4116	3996	3988	1653	1772	998	1046	741	904
LZTS3	25	40	25	19	18	41	27	173	140
F11	0	0	0	1	0	0	1	1	1
XRN2	1775	1495	1419	2485	2672	1938	3793	2232	2593
KIZ	177	182	139	213	282	179	122	170	71
DYNLL1	2035	2380	2171	926	1107	350	2476	1176	1106
TESC	1083	1469	1459	751	767	402	42	0	11
SNX5	4127	4092	3674	1151	1248	1193	1330	511	973
RPL6	13339	14788	12298	11709	12582	10642	10911	4391	6209
MAPKAPK5	418	488	405	500	545	437	599	566	453
P2RX7	1614	1334	1206	1422	1520	1394	318	9180	497
ESF1	332	247	370	143	152	113	333	301	288
RBBP9	321	265	280	135	118	47	90	38	40
ANAPC5	1461	1755	1532	1566	1747	1803	1993	868	1153
SLC23A2	3053	2727	3153	918	908	1178	2581	453	1563
SLC8B1	1509	1814	1443	1712	1856	821	567	983	1125
TMEM230	1790	1700	1742	1408	1401	903	656	372	366
DZANK1	42	36	40	31	28	31	53	18	6
KDM2B	3442	3446	3157	1722	1648	972	1185	1386	1100
CFAP61	1	1	1	0	1	1	0	6	0
LHX5	0	1	0	0	0	0	0	0	0
TASP1	42	40	50	85	79	68	44	12	25
OAS1	1015	1188	885	2239	2154	453	246	3153	114
GCN1	2848	2891	3288	1283	1235	1160	3011	2106	3245
RPLP0	29759	36879	28094	11480	12179	9311	19660	6304	15930
PXN	2453	2804	2618	5193	5006	2597	2320	1172	1720
SIRT4	18	35	22	1	4	5	19	12	15
RPH3A	0	1	0	1636	1625	303	0	0	0
KIF16B	595	490	509	166	167	208	116	128	98
TRMT6	198	176	264	516	451	917	177	107	126
CHGB	5	8	2	0	1	0	5	2	0
PEBP1	3311	3848	3578	485	468	435	1492	481	738
TBX5	0	0	0	0	0	0	0	0	0
BRAP	484	566	530	456	460	334	474	862	340
ERP29	4759	5920	4853	2600	2594	2064	1903	1332	1163
NOS1	0	0	0	2	0	0	0	0	0
FUS	4784	5598	5176	3197	3435	7245	7164	3521	4410
IGBP1	818	997	722	674	688	660	441	278	444
FXYD5	2001	2644	1974	4943	5007	2903	2528	2356	2296
ZNF302	466	410	410	114	134	76	299	270	239
GRAMD1A	2347	2724	2114	2859	2861	1001	660	897	892
FXYD3	0	2	0	0	1	0	0	0	0
HEPH	9	16	12	0	0	0	2	5	4
CDIP1	987	1272	1162	561	623	53	34	44	55
CMTM1	35	30	46	46	46	18	16	21	26
KCNH4	1	11	2	3	1	3	490	124	150
GANAB	6860	7192	7329	4311	4043	2540	9408	5054	6478
GMIP	2965	3550	2934	6245	6055	2998	2290	2579	2390
RBM41	304	224	253	192	160	108	198	192	98
BIRC5	1187	1369	1433	3	1	14	872	0	65
LAG3	54	74	51	10	5	39	3	221	0
MLF2	2875	3714	3491	2562	2660	1427	1157	1330	1068
OTUB2	35	42	34	12	14	1	24	13	13
DDX24	1551	1671	1799	1543	1649	335	533	496	389
ZBTB25	424	451	361	185	143	247	275	483	261
NECAP1	344	376	400	832	877	1538	177	198	121
ARHGAP4	6266	8102	6213	7309	7944	5671	2576	834	1223
ANKRD24	91	124	75	25	23	23	120	63	107
DHX32	513	535	486	203	193	93	181	215	150
RCOR1	1564	1325	1552	2059	2039	1562	1243	3526	1233
GPATCH2L	1804	1180	1685	1210	1137	1470	1806	959	1897
LTBP4	922	1194	905	451	499	437	276	652	644
BLVRB	2897	3774	2824	1916	2099	642	271	604	775
SLC9A1	1288	1458	1406	1325	1307	584	1813	4019	2951
SPTLC1	1052	852	1047	845	832	630	1162	1184	849
PAPOLA	3276	2880	3407	3636	3541	2443	3955	4017	2724
CCNK	252	221	265	273	243	363	200	244	160
PCBP4	38	45	29	21	25	41	332	240	291
RGS1	276	250	216	34	61	6105	8106	1386	3195
YPEL3	2122	2568	1372	2244	2460	726	203	428	90
MRPS33	363	446	426	158	186	90	195	75	73
NDUFB2	182	222	211	126	117	124	180	49	128
NUDC	1332	1699	1660	1144	1192	609	1894	832	1417
MAEA	1488	1584	1412	1306	1363	1326	1242	873	789
ICAM1	1173	1294	1278	1251	1258	1270	4593	11699	7126
STRN4	1725	2199	1708	3127	3319	1514	1120	1397	1318
IRAK3	517	395	442	3227	3356	3157	321	782	255
LYZ	1242	1202	885	122832	119764	63426	169	502	103
SI	0	0	0	0	0	0	0	0	0
MUL1	624	705	645	424	427	244	580	614	407
TFAP4	243	311	236	178	228	132	201	49	110
PDCD7	684	646	660	374	368	144	759	920	842
SPG21	1995	2115	2042	2594	2588	1345	3531	4100	3151
FETUB	0	0	0	0	0	0	0	0	0
DNAJB11	737	849	920	471	541	482	925	295	788
P3H2	879	910	844	14	15	9	371	280	167
THPO	0	0	0	0	0	1	0	1	0
CHRD	0	1	0	0	2	5	4	3	35
FLT3LG	1	2	2	4	8	20	17	7	4
RAB11FIP3	377	411	335	276	264	135	296	286	239
GNPTG	1419	1758	1306	1419	1474	774	772	544	582
ZNF268	392	319	362	70	61	42	429	497	251
GOLGA3	857	898	976	683	699	813	2183	1821	1924
PABPC4	3321	3439	3153	2870	2958	4357	12321	15991	10552
CD209	27	22	12	66	58	31	1601	1791	10063
CERS4	1167	1473	1161	106	76	57	170	168	230
MCOLN1	902	1196	819	1246	1374	1166	386	294	304
USP48	1690	1688	1777	1500	1479	1234	1298	829	1074
EFNB1	430	582	454	406	404	96	629	317	574
PDPR	1738	1474	1629	769	706	545	523	434	375
AARS	5410	5942	6681	711	685	289	3095	6826	5158
GLG1	4505	4359	4154	3414	3234	2628	3103	2479	2986
KIF4A	792	790	911	1	2	17	516	0	34
TNRC6A	1416	1163	1341	854	876	962	770	1019	578
PLEKHG2	1142	1360	1182	1098	1132	6855	1698	1474	778
DLL3	0	0	0	2	0	0	0	1	2
NAT14	157	216	211	56	40	53	357	78	159
PITPNM2	66	61	64	126	131	220	342	109	187
EXOC1	1012	847	928	743	770	566	818	846	517
RBM27	276	217	281	219	283	224	290	232	159
POU4F3	0	0	1	0	1	0	0	1	0
OSBPL8	2568	1521	2264	2535	2396	2243	3090	6711	3682
DTX2	702	920	724	490	540	130	240	746	238
NLRC4	719	841	762	1078	1016	200	145	289	158
PUS7	112	101	133	53	63	36	369	135	131
LAMB4	0	0	0	0	0	0	2	2	3
NRCAM	79	36	27	0	2	11	159	148	394
LAMB1	28	33	20	9	7	23	21	28	18
SLC26A4	0	1	2	2	0	1	4	11	61
SLC26A3	2	0	0	0	0	0	1	0	3
DLD	1517	1466	1667	877	963	759	1413	763	1188
WDR7	677	491	632	518	609	174	310	276	269
TXNL1	904	907	853	549	575	567	1204	1225	907
IL5RA	51	49	49	0	0	1	0	1	1
ABCC6	177	169	123	160	166	63	284	366	319
CMTM6	3201	2864	3058	2865	2647	2677	3984	2450	2202
ITGA6	207	136	159	19	19	229	1231	292	1136
RAPGEF4	0	4	17	0	0	2	0	1	3
AC013461.1	252	229	301	776	727	452	1005	613	441
SMPX	0	0	0	0	0	0	0	0	0
FH	886	968	979	355	376	301	1481	482	1145
SEL1L3	46	65	47	110	82	364	829	844	1206
TF	3	5	4	0	7	9	18	9	48
CDV3	5922	5475	5716	5003	5179	4509	6591	6324	4110
MYO15A	42	54	28	27	35	34	5	21	4
ALKBH5	1149	1515	1465	1187	1253	830	469	584	345
APOH	0	1	2	0	0	0	0	0	0
NLRP1	1784	1871	926	8814	9729	9165	21	9	4
PITPNM3	42	45	22	3	3	10	70	25	22
SPAG7	832	1060	782	708	796	662	307	437	319
ORC6	321	297	388	12	18	24	549	29	68
ZFHX4	18	10	5	0	1	0	0	0	0
SLC17A6	0	0	0	0	0	0	0	0	0
CPA1	0	1	0	0	0	0	0	0	1
ZC3HC1	287	304	261	117	113	56	220	195	130
ESR1	5	12	10	8	21	22	14	1	3
RGS17	15	4	11	2	0	2	19	16	8
ANGPT2	6	4	3	2	2	6	5	3	3
TMEM101	699	866	628	309	259	155	610	377	520
CD200	4	1	2	2	1	32	1	0	0
CCDC80	267	256	170	3	3	12	1	4	0
CMA1	0	0	0	0	0	0	0	1	0
PSME1	1368	1618	1357	2746	3027	2098	1288	2670	1173
PPP2R3C	280	286	263	228	267	142	281	242	146
HAUS4	192	232	198	118	151	69	101	29	53
JPH4	3	5	3	88	74	39	6	2	0
MYH7	1	0	0	0	0	0	0	2	0
CEBPE	104	134	76	72	64	1	30	199	15
SLC7A8	8653	9439	6940	15	15	6	1880	81	1014
OSGEP	798	925	843	400	420	604	703	100	247
SLC22A17	4	4	7	0	1	20	13	2	17
RNF31	490	600	588	775	769	411	355	684	336
SCFD1	523	445	550	482	476	603	608	421	416
G2E3	447	258	417	186	208	252	326	306	172
HECTD1	2867	2377	2906	1276	1216	1559	2018	3813	2058
HNRNPC	11599	12951	11520	5824	5818	5024	10634	9719	8098
RPGRIP1	93	85	55	124	91	87	15	141	14
SUPT16H	3472	3357	4028	1460	1268	622	3652	3246	1816
TOX4	1451	1454	1275	1243	1181	812	899	1022	726
GEMIN2	104	152	121	80	66	44	74	21	45
TGM1	11	26	20	34	33	30	13	39	40
TINF2	673	800	656	1330	1194	619	412	571	405
DAZL	6	5	2	0	2	1	13	9	1
TBL1Y	1	4	12	0	0	0	0	0	0
SEMA6A	205	157	191	46	58	39	125	17	71
TRPM7	1699	1270	1647	794	763	735	1605	1692	1296
TYRO3	21	33	31	4	1	2	113	173	126
WDR76	257	258	385	31	32	29	472	46	37
CAPN3	16	18	9	66	72	54	23	14	43
SNAP23	1208	1257	1142	1554	1467	831	896	308	597
TBX15	82	84	87	0	0	0	35	398	48
PHGDH	1217	1529	1480	13	12	17	356	6325	1047
COL9A3	31	33	25	64	94	31	6	19	4
EZR	2648	3060	3266	4045	4097	4546	2436	3916	2021
MYL6	2794	3958	3281	2673	3089	1701	3836	626	1847
AGO1	1412	1362	1276	1647	1546	1135	1147	391	982
TEKT2	0	0	0	6	5	5	2	5	2
CLSPN	265	183	387	4	9	35	622	11	26
RFFL	429	485	469	342	355	233	47	201	78
UNC13D	991	1158	972	4048	4333	2713	673	1239	703
MFSD11	558	540	454	314	290	203	388	189	322
DPYSL2	5415	5310	5689	3227	3209	499	2667	1245	795
TGFB2	79	68	55	3	1	2	49	54	7
GPATCH2	241	218	218	170	132	162	623	654	530
NUP50	2041	1781	2101	1380	1300	802	1704	1560	818
CDC45	251	271	350	4	3	6	473	2	29
COMT	29	32	29	2065	2171	609	1905	997	1657
CECR1	1721	1828	1485	18718	17854	6174	181	107	202
XXbac-B461K10.4	0	0	0	3	0	1	0	0	2
ECHDC1	901	878	900	1231	1297	593	2397	2535	1270
LRRFIP2	530	598	601	1083	1163	1181	467	1270	395
SEC22C	727	822	865	313	342	461	759	546	683
XYLB	70	58	75	37	15	11	168	39	93
HDAC6	1504	1769	1531	1026	1099	879	439	1164	483
GABRP	0	0	0	0	0	0	0	0	0
CDC6	323	338	562	3	9	12	914	40	63
UPRT	271	290	248	241	229	155	202	135	165
CDC23	908	794	950	247	250	117	819	573	401
AAAS	966	1187	1002	558	582	280	613	621	491
CBX5	3593	3337	4213	350	431	322	5198	2491	2297
FMO2	0	0	0	0	0	0	0	0	1
SUCO	476	426	445	544	521	1041	862	1033	637
MSH2	687	671	836	119	115	59	991	150	187
MAP3K1	3707	2493	3237	4237	4261	2815	395	349	156
DHPS	821	1083	834	801	907	460	1011	966	775
HOOK2	478	513	409	264	262	183	468	306	467
NXPE1	0	0	0	0	0	1	0	0	0
ARCN1	2374	2190	2592	1713	1557	711	5808	4510	5578
EPB41L4B	0	0	0	0	0	0	6	102	16
[truncated: 39,153 more rows]
